# Supplementary material for: Direct binding of arsenicals to nuclear transport factors disrupts nucleocytoplasmic transport
Source: bioRxiv. 2025 May 21:2025.01.13.632748. Originally published 2025 Jan 15. Preprint. [Version 2] doi: 10.1101/2025.01.13.632748 (PMC11761705; doi:10.1101/2025.01.13.632748)
Supplement: Supplement 4 [file media-4.xlsx]

## Sheet: Sheet2
reference	Gene Symbol	Annotation	MWT(kDa)	Unique CON	Total CON	Unique ASB	Total ASB	Unique AS_ASB	Total AS_ASB	Unique MMA_ASB	Total MMA_ASB	Sum Intensity CON	Sum Intensity ASB	Sum Intensity AS_ASB	Sum Intensity MMA_ASB	lowest value
Q00955|ACAC_YEAST	ACC1	Acetyl-CoA carboxylase OS=Saccharomyces cerevisiae (strain ATCC 204508 / S288c) GN=ACC1 PE=1 SV=2	250.2	143	287	129	214	147	252	139	238	69000000	180000000	200000000	200000000	69000000
P33892|GCN1_YEAST	GCN1	eIF-2-alpha kinase activator GCN1 OS=Saccharomyces cerevisiae (strain ATCC 204508 / S288c) GN=GCN1 PE=1 SV=1	296.51	0	0	85	89	74	80	91	98	NF	27000000	15000000	21000000	15000000
P10964|RPA1_YEAST	RPA190	DNA-directed RNA polymerase I subunit RPA190 OS=Saccharomyces cerevisiae (strain ATCC 204508 / S288c) GN=RPA190 PE=1 SV=2	186.31	72	141	67	96	69	100	65	90	13000000	34000000	18000000	19000000	13000000
P46655|SYEC_YEAST	GUS1	Glutamate--tRNA ligase, cytoplasmic OS=Saccharomyces cerevisiae (strain ATCC 204508 / S288c) GN=GUS1 PE=1 SV=3	80.79	58	178	50	305	49	315	55	277	94000000	380000000	310000000	550000000	94000000
P16521|EF3A_YEAST	YEF3	Elongation factor 3A OS=Saccharomyces cerevisiae (strain ATCC 204508 / S288c) GN=YEF3 PE=1 SV=4	115.87	5	6	64	564	62	442	54	261	110000	790000000	320000000	170000000	110000
P53622|COPA_YEAST	COP1	Coatomer subunit alpha OS=Saccharomyces cerevisiae (strain ATCC 204508 / S288c) GN=COP1 PE=1 SV=2	135.52	45	58	47	71	49	66	52	63	6400000	37000000	26000000	25000000	6400000
P22138|RPA2_YEAST	RPA135	DNA-directed RNA polymerase I subunit RPA135 OS=Saccharomyces cerevisiae (strain ATCC 204508 / S288c) GN=RPA135 PE=1 SV=1	135.66	39	72	48	59	51	68	50	60	8000000	25000000	17000000	17000000	8000000
P07259|PYR1_YEAST	URA2	Protein URA2 OS=Saccharomyces cerevisiae (strain ATCC 204508 / S288c) GN=URA2 PE=1 SV=5	244.89	0	0	53	55	46	48	35	36	NF	10000000	3700000	2000000	2000000
P26637|SYLC_YEAST	CDC60	Leucine--tRNA ligase, cytoplasmic OS=Saccharomyces cerevisiae (strain ATCC 204508 / S288c) GN=CDC60 PE=1 SV=1	124.06	0	0	56	81	51	71	23	24	NF	63000000	29000000	1800000	1800000
P11154|PYC1_YEAST	PYC1	Pyruvate carboxylase 1 OS=Saccharomyces cerevisiae (strain ATCC 204508 / S288c) GN=PYC1 PE=1 SV=2	130.02	45	65	40	52	43	73	41	59	12000000	45000000	38000000	30000000	12000000
P32324|EF2_YEAST	EFT1	Elongation factor 2 OS=Saccharomyces cerevisiae (strain ATCC 204508 / S288c) GN=EFT1 PE=1 SV=1	93.23	0	0	35	50	32	34	40	45	NF	10000000	2800000	7300000	2800000
P36161|NU133_YEAST	NUP133	Nucleoporin NUP133 OS=Saccharomyces cerevisiae (strain ATCC 204508 / S288c) GN=NUP133 PE=1 SV=1	133.24	0	0	32	34	36	38	22	22	NF	7800000	3800000	1300000	1300000
P40069|IMB4_YEAST	KAP123	Importin subunit beta-4 OS=Saccharomyces cerevisiae (strain ATCC 204508 / S288c) GN=KAP123 PE=1 SV=1	122.52	0	0	33	44	30	31	31	32	NF	17000000	4700000	7000000	4700000
Q07527|TRM3_YEAST	TRM3	tRNA (guanosine(18)-2'-O)-methyltransferase OS=Saccharomyces cerevisiae (strain ATCC 204508 / S288c) GN=TRM3 PE=1 SV=1	164.94	0	0	29	31	28	29	16	16	NF	4400000	2400000	810000	810000
P38631|FKS1_YEAST	FKS1	1,3-beta-glucan synthase component FKS1 OS=Saccharomyces cerevisiae (strain ATCC 204508 / S288c) GN=FKS1 PE=1 SV=2	214.71	0	0	30	32	20	20	23	24	NF	4300000	1600000	2000000	1600000
P21524|RIR1_YEAST	RNR1	Ribonucleoside-diphosphate reductase large chain 1 OS=Saccharomyces cerevisiae (strain ATCC 204508 / S288c) GN=RNR1 PE=1 SV=2	99.5	0	0	30	40	29	30	20	20	NF	14000000	3900000	2200000	2200000
P06169|PDC1_YEAST	PDC1	Pyruvate decarboxylase isozyme 1 OS=Saccharomyces cerevisiae (strain ATCC 204508 / S288c) GN=PDC1 PE=1 SV=7	61.46	2	2	26	28	27	29	25	28	14000	7600000	5500000	5200000	14000
P09436|SYIC_YEAST	ILS1	Isoleucine--tRNA ligase, cytoplasmic OS=Saccharomyces cerevisiae (strain ATCC 204508 / S288c) GN=ILS1 PE=1 SV=1	122.91	0	0	28	29	13	14	27	29	NF	4800000	700000	1800000	700000
P46672|ARC1_YEAST	ARC1	tRNA-aminoacylation cofactor ARC1 OS=Saccharomyces cerevisiae (strain ATCC 204508 / S288c) GN=ARC1 PE=1 SV=2	42.06	24	103	20	80	24	69	26	73	48000000	92000000	64000000	95000000	48000000
P28274|URA7_YEAST	URA7	CTP synthase 1 OS=Saccharomyces cerevisiae (strain ATCC 204508 / S288c) GN=URA7 PE=1 SV=2	64.67	0	0	25	31	23	28	27	31	NF	3800000	2700000	3500000	2700000
P38088|SYG_YEAST	GRS1	Glycine--tRNA ligase 1, mitochondrial OS=Saccharomyces cerevisiae (strain ATCC 204508 / S288c) GN=GRS1 PE=1 SV=3	78.14	0	0	27	30	30	34	32	40	NF	7900000	5800000	6400000	5800000
P46367|ALDH4_YEAST	ALD4	Potassium-activated aldehyde dehydrogenase, mitochondrial OS=Saccharomyces cerevisiae (strain ATCC 204508 / S288c) GN=ALD4 PE=1 SV=2	56.69	0	0	29	46	29	44	16	16	NF	68000000	31000000	2300000	2300000
P30624|LCF1_YEAST	FAA1	Long-chain-fatty-acid--CoA ligase 1 OS=Saccharomyces cerevisiae (strain ATCC 204508 / S288c) GN=FAA1 PE=1 SV=1	77.82	0	0	26	29	28	33	23	25	NF	19000000	9000000	3800000	3800000
P14742|GFA1_YEAST	GFA1	Glutamine--fructose-6-phosphate aminotransferase [isomerizing] OS=Saccharomyces cerevisiae (strain ATCC 204508 / S288c) GN=GFA1 PE=1 SV=4	80	0	0	24	24	24	24	29	31	NF	3600000	1800000	2700000	1800000
P39986|ATC6_YEAST	SPF1	Manganese-transporting ATPase 1 OS=Saccharomyces cerevisiae (strain ATCC 204508 / S288c) GN=SPF1 PE=1 SV=1	135.18	0	0	28	30	23	24	19	20	NF	6100000	3400000	2300000	2300000
P30665|MCM4_YEAST	MCM4	DNA replication licensing factor MCM4 OS=Saccharomyces cerevisiae (strain ATCC 204508 / S288c) GN=MCM4 PE=1 SV=2	104.94	0	0	26	26	24	27	6	6	NF	3900000	1700000	220000	220000
P32327|PYC2_YEAST	PYC2	Pyruvate carboxylase 2 OS=Saccharomyces cerevisiae (strain ATCC 204508 / S288c) GN=PYC2 PE=1 SV=2	130.09	23	43	20	43	22	41	18	31	4600000	21000000	9100000	12000000	4600000
P22336|RFA1_YEAST	RFA1	Replication factor A protein 1 OS=Saccharomyces cerevisiae (strain ATCC 204508 / S288c) GN=RFA1 PE=1 SV=1	70.3	0	0	24	26	28	30	19	19	NF	5300000	4200000	2000000	2000000
Q06706|ELP1_YEAST	IKI3	Elongator complex protein 1 OS=Saccharomyces cerevisiae (strain ATCC 204508 / S288c) GN=IKI3 PE=1 SV=1	152.89	0	0	20	21	24	25	12	12	NF	2000000	2000000	460000	460000
P32074|COPG_YEAST	SEC21	Coatomer subunit gamma OS=Saccharomyces cerevisiae (strain ATCC 204508 / S288c) GN=SEC21 PE=1 SV=2	104.77	2	2	26	28	21	28	10	10	18000	13000000	4700000	1900000	18000
P10591|HSP71_YEAST	SSA1	Heat shock protein SSA1 OS=Saccharomyces cerevisiae (strain ATCC 204508 / S288c) GN=SSA1 PE=1 SV=4	69.61	0	0	20	22	26	31	25	30	NF	5200000	3400000	2900000	2900000
P38720|6PGD1_YEAST	GND1	6-phosphogluconate dehydrogenase, decarboxylating 1 OS=Saccharomyces cerevisiae (strain ATCC 204508 / S288c) GN=GND1 PE=1 SV=1	53.51	0	0	26	29	26	29	24	24	NF	22000000	11000000	5200000	5200000
P32528|DUR1_YEAST	DUR1,2	Urea amidolyase OS=Saccharomyces cerevisiae (strain ATCC 204508 / S288c) GN=DUR1,2 PE=1 SV=2	201.71	12	14	15	15	16	16	19	20	180000	1400000	870000	940000	180000
P00549|KPYK1_YEAST	CDC19	Pyruvate kinase 1 OS=Saccharomyces cerevisiae (strain ATCC 204508 / S288c) GN=CDC19 PE=1 SV=2	54.51	1	1	24	29	26	31	26	34	6500	9300000	5300000	8300000	6500
P07244|PUR2_YEAST	ADE5,7	Bifunctional purine biosynthetic protein ADE5,7 OS=Saccharomyces cerevisiae (strain ATCC 204508 / S288c) GN=ADE5,7 PE=1 SV=1	86.01	0	0	19	19	23	23	20	21	NF	3900000	2100000	2200000	2100000
P38737|ECM29_YEAST	ECM29	Proteasome component ECM29 OS=Saccharomyces cerevisiae (strain ATCC 204508 / S288c) GN=ECM29 PE=1 SV=1	210.3	0	0	17	17	21	21	8	8	NF	1100000	900000	190000	190000
P12945|NAT1_YEAST	NAT1	N-terminal acetyltransferase A complex subunit NAT1 OS=Saccharomyces cerevisiae (strain ATCC 204508 / S288c) GN=NAT1 PE=1 SV=2	98.84	0	0	17	17	23	23	15	16	NF	2400000	1700000	1100000	1100000
P00359|G3P3_YEAST	TDH3	Glyceraldehyde-3-phosphate dehydrogenase 3 OS=Saccharomyces cerevisiae (strain ATCC 204508 / S288c) GN=TDH3 PE=1 SV=3	35.72	4	4	16	16	23	40	21	26	160000	5600000	21000000	6800000	160000
P39077|TCPG_YEAST	CCT3	T-complex protein 1 subunit gamma OS=Saccharomyces cerevisiae (strain ATCC 204508 / S288c) GN=CCT3 PE=1 SV=2	58.78	0	0	22	28	19	21	16	16	NF	4900000	1600000	650000	650000
P54838|DAK1_YEAST	DAK1	Dihydroxyacetone kinase 1 OS=Saccharomyces cerevisiae (strain ATCC 204508 / S288c) GN=DAK1 PE=1 SV=1	62.17	0	0	16	16	10	10	22	22	NF	11000000	1400000	4000000	1400000
C7GRE4|HFA1_YEAS2	HFA1	Acetyl-CoA carboxylase, mitochondrial OS=Saccharomyces cerevisiae (strain JAY291) GN=HFA1 PE=3 SV=2	258.88	8	8	9	9	12	12	14	14	120000	670000	530000	720000	120000
P48563|MON2_YEAST	MON2	Protein MON2 OS=Saccharomyces cerevisiae (strain ATCC 204508 / S288c) GN=MON2 PE=1 SV=1	186.72	0	0	17	17	17	17	8	8	NF	1800000	920000	250000	250000
P41810|COPB_YEAST	SEC26	Coatomer subunit beta OS=Saccharomyces cerevisiae (strain ATCC 204508 / S288c) GN=SEC26 PE=1 SV=2	108.95	6	6	17	18	17	18	17	18	120000	2400000	1300000	1700000	120000
P46970|NMD5_YEAST	NMD5	Nonsense-mediated mRNA decay protein 5 OS=Saccharomyces cerevisiae (strain ATCC 204508 / S288c) GN=NMD5 PE=1 SV=2	119.89	0	0	18	19	21	25	14	15	NF	2300000	1400000	680000	680000
P47079|TCPQ_YEAST	CCT8	T-complex protein 1 subunit theta OS=Saccharomyces cerevisiae (strain ATCC 204508 / S288c) GN=CCT8 PE=1 SV=1	61.62	0	0	19	19	16	17	19	20	NF	3100000	1100000	1500000	1100000
P30822|XPO1_YEAST	CRM1	Exportin-1 OS=Saccharomyces cerevisiae (strain ATCC 204508 / S288c) GN=CRM1 PE=1 SV=1	124.03	0	0	20	21	16	16	15	16	NF	3300000	1300000	1700000	1300000
P16862|PFKA2_YEAST	PFK2	ATP-dependent 6-phosphofructokinase subunit beta OS=Saccharomyces cerevisiae (strain ATCC 204508 / S288c) GN=PFK2 PE=1 SV=4	104.55	0	0	16	17	14	14	19	21	NF	1100000	530000	880000	530000
P16861|PFKA1_YEAST	PFK1	ATP-dependent 6-phosphofructokinase subunit alpha OS=Saccharomyces cerevisiae (strain ATCC 204508 / S288c) GN=PFK1 PE=1 SV=1	107.9	0	0	16	16	14	14	18	19	NF	1700000	550000	1100000	550000
P53091|MCM6_YEAST	MCM6	DNA replication licensing factor MCM6 OS=Saccharomyces cerevisiae (strain ATCC 204508 / S288c) GN=MCM6 PE=1 SV=2	112.91	0	0	22	25	16	18	4	4	NF	3200000	1700000	90000	90000
P11075|SEC7_YEAST	SEC7	Protein transport protein SEC7 OS=Saccharomyces cerevisiae (strain ATCC 204508 / S288c) GN=SEC7 PE=1 SV=2	226.74	0	0	15	15	18	18	13	14	NF	1300000	830000	600000	600000
Q04264|PDS5_YEAST	PDS5	Sister chromatid cohesion protein PDS5 OS=Saccharomyces cerevisiae (strain ATCC 204508 / S288c) GN=PDS5 PE=1 SV=1	146.95	0	0	16	16	19	19	1	1	NF	1900000	1100000	80000	80000
P20967|ODO1_YEAST	KGD1	2-oxoglutarate dehydrogenase, mitochondrial OS=Saccharomyces cerevisiae (strain ATCC 204508 / S288c) GN=KGD1 PE=1 SV=2	114.35	0	0	24	24	0	0	0	0	NF	4700000	NF	NF	4700000
P41807|VATH_YEAST	VMA13	V-type proton ATPase subunit H OS=Saccharomyces cerevisiae (strain ATCC 204508 / S288c) GN=VMA13 PE=1 SV=1	54.38	0	0	19	26	19	43	17	20	NF	9800000	6400000	2500000	2500000
Q01080|RPA49_YEAST	RPA49	DNA-directed RNA polymerase I subunit RPA49 OS=Saccharomyces cerevisiae (strain ATCC 204508 / S288c) GN=RPA49 PE=1 SV=2	46.62	13	17	14	17	12	15	18	24	1500000	4600000	2700000	3900000	1500000
P05030|PMA1_YEAST	PMA1	Plasma membrane ATPase 1 OS=Saccharomyces cerevisiae (strain ATCC 204508 / S288c) GN=PMA1 PE=1 SV=2	99.56	0	0	19	20	18	22	21	25	NF	3400000	1300000	1800000	1300000
P38205|NCL1_YEAST	NCL1	Multisite-specific tRNA:(cytosine-C(5))-methyltransferase OS=Saccharomyces cerevisiae (strain ATCC 204508 / S288c) GN=NCL1 PE=1 SV=1	77.83	0	0	20	21	14	14	16	17	NF	3300000	720000	1900000	720000
Q12754|RRP12_YEAST	RRP12	Ribosomal RNA-processing protein 12 OS=Saccharomyces cerevisiae (strain ATCC 204508 / S288c) GN=RRP12 PE=1 SV=1	137.42	0	0	19	19	13	13	11	12	NF	1600000	1800000	370000	370000
P38132|MCM7_YEAST	MCM7	DNA replication licensing factor MCM7 OS=Saccharomyces cerevisiae (strain ATCC 204508 / S288c) GN=MCM7 PE=1 SV=4	94.88	0	0	15	16	18	19	0	0	NF	4500000	2500000	NF	2500000
A6ZUA1|DBP3_YEAS7	DBP3	ATP-dependent RNA helicase DBP3 OS=Saccharomyces cerevisiae (strain YJM789) GN=DBP3 PE=3 SV=1	58.81	0	0	14	18	17	19	8	8	NF	3600000	2100000	510000	510000
P52918|MSN5_YEAST	MSN5	Protein MSN5 OS=Saccharomyces cerevisiae (strain ATCC 204508 / S288c) GN=MSN5 PE=1 SV=1	142.03	0	0	16	16	17	17	11	11	NF	1500000	990000	370000	370000
P00958|SYMC_YEAST	MES1	Methionine--tRNA ligase, cytoplasmic OS=Saccharomyces cerevisiae (strain ATCC 204508 / S288c) GN=MES1 PE=1 SV=4	85.62	10	12	5	5	10	10	15	16	190000	790000	450000	1400000	190000
P17967|PDI_YEAST	PDI1	Protein disulfide-isomerase OS=Saccharomyces cerevisiae (strain ATCC 204508 / S288c) GN=PDI1 PE=1 SV=2	58.19	0	0	18	28	18	27	17	21	NF	8400000	6900000	8300000	6900000
P32337|IMB3_YEAST	PSE1	Importin subunit beta-3 OS=Saccharomyces cerevisiae (strain ATCC 204508 / S288c) GN=PSE1 PE=1 SV=2	120.95	0	0	17	22	16	21	11	11	NF	3400000	1900000	840000	840000
A6ZR27|ALDH5_YEAS7	ALD5	Aldehyde dehydrogenase 5, mitochondrial OS=Saccharomyces cerevisiae (strain YJM789) GN=ALD5 PE=3 SV=1	56.66	0	0	20	23	19	19	10	10	NF	8700000	4200000	920000	920000
P38431|IF5_YEAST	TIF5	Eukaryotic translation initiation factor 5 OS=Saccharomyces cerevisiae (strain ATCC 204508 / S288c) GN=TIF5 PE=1 SV=1	45.23	0	0	15	16	14	15	14	14	NF	3900000	2500000	3400000	2500000
P42842|EMW1_YEAST	EMW1	Essential for maintenance of the cell wall protein 1 OS=Saccharomyces cerevisiae (strain ATCC 204508 / S288c) GN=EMW1 PE=1 SV=1	102.27	0	0	18	18	14	15	11	12	NF	3000000	950000	790000	790000
P16387|ODPA_YEAST	PDA1	Pyruvate dehydrogenase E1 component subunit alpha, mitochondrial OS=Saccharomyces cerevisiae (strain ATCC 204508 / S288c) GN=PDA1 PE=1 SV=2	46.31	0	0	15	16	14	18	9	10	NF	4300000	1700000	630000	630000
P39985|DPO5_YEAST	POL5	DNA polymerase V OS=Saccharomyces cerevisiae (strain ATCC 204508 / S288c) GN=POL5 PE=1 SV=1	115.82	0	0	14	14	12	12	11	11	NF	1300000	560000	540000	540000
P25355|CTR86_YEAST	CTR86	Copper transport protein 86 OS=Saccharomyces cerevisiae (strain ATCC 204508 / S288c) GN=CTR86 PE=1 SV=1	65.16	0	0	16	17	13	13	4	5	NF	3100000	990000	150000	150000
P29468|PAP_YEAST	PAP1	Poly(A) polymerase OS=Saccharomyces cerevisiae (strain ATCC 204508 / S288c) GN=PAP1 PE=1 SV=1	64.51	0	0	16	16	14	16	0	0	NF	3600000	1900000	NF	1900000
P41697|BUD6_YEAST	BUD6	Bud site selection protein 6 OS=Saccharomyces cerevisiae (strain ATCC 204508 / S288c) GN=BUD6 PE=1 SV=1	88.76	0	0	13	13	15	16	0	0	NF	1700000	1300000	NF	1300000
P25655|NOT1_YEAST	CDC39	General negative regulator of transcription subunit 1 OS=Saccharomyces cerevisiae (strain ATCC 204508 / S288c) GN=CDC39 PE=1 SV=3	240.13	0	0	16	16	6	6	7	7	NF	1300000	210000	260000	210000
P07283|PMM_YEAST	SEC53	Phosphomannomutase OS=Saccharomyces cerevisiae (strain ATCC 204508 / S288c) GN=SEC53 PE=1 SV=1	29.04	0	0	18	124	18	145	17	29	NF	1100000000	720000000	13000000	13000000
Q04175|SXM1_YEAST	SXM1	Importin beta SMX1 OS=Saccharomyces cerevisiae (strain ATCC 204508 / S288c) GN=SXM1 PE=1 SV=1	108.34	0	0	17	18	11	14	9	10	NF	2700000	1200000	550000	550000
P38708|YHI0_YEAST	YHR020W	Putative proline--tRNA ligase YHR020W OS=Saccharomyces cerevisiae (strain ATCC 204508 / S288c) GN=YHR020W PE=1 SV=1	77.34	0	0	12	12	15	15	11	11	NF	2100000	700000	890000	700000
P43535|GCN20_YEAST	GCN20	Protein GCN20 OS=Saccharomyces cerevisiae (strain ATCC 204508 / S288c) GN=GCN20 PE=1 SV=1	84.97	0	0	14	15	5	5	14	14	NF	1400000	140000	730000	140000
P40064|NU157_YEAST	NUP157	Nucleoporin NUP157 OS=Saccharomyces cerevisiae (strain ATCC 204508 / S288c) GN=NUP157 PE=1 SV=1	156.55	0	0	16	16	12	12	5	5	NF	1600000	530000	110000	110000
P38315|YBP1_YEAST	YBP1	YAP1-binding protein 1 OS=Saccharomyces cerevisiae (strain ATCC 204508 / S288c) GN=YBP1 PE=1 SV=1	77.69	0	0	12	12	15	15	6	6	NF	1100000	640000	750000	640000
P03965|CARB_YEAST	CPA2	Carbamoyl-phosphate synthase arginine-specific large chain OS=Saccharomyces cerevisiae (strain ATCC 204508 / S288c) GN=CPA2 PE=1 SV=1	123.84	0	0	14	14	8	8	10	10	NF	1100000	380000	410000	380000
Q03640|TCB3_YEAST	TCB3	Tricalbin-3 OS=Saccharomyces cerevisiae (strain ATCC 204508 / S288c) GN=TCB3 PE=1 SV=1	170.97	0	0	15	15	4	4	11	11	NF	2000000	130000	520000	130000
A6ZRW5|DCP2_YEAS7	DCP2	mRNA-decapping enzyme subunit 2 OS=Saccharomyces cerevisiae (strain YJM789) GN=DCP2 PE=3 SV=1	108.59	0	0	13	13	14	15	2	2	NF	1000000	690000	78000	78000
Q12496|YO098_YEAST	YOL098C	Uncharacterized protein YOL098C OS=Saccharomyces cerevisiae (strain ATCC 204508 / S288c) GN=YOL098C PE=1 SV=1	118.32	0	0	13	13	12	12	4	4	NF	1400000	640000	200000	200000
P39526|LAA1_YEAST	LAA1	AP-1 accessory protein LAA1 OS=Saccharomyces cerevisiae (strain ATCC 204508 / S288c) GN=LAA1 PE=1 SV=1	229.75	0	0	13	13	7	7	6	6	NF	800000	130000	210000	130000
P39960|BEM2_YEAST	BEM2	GTPase-activating protein BEM2/IPL2 OS=Saccharomyces cerevisiae (strain ATCC 204508 / S288c) GN=BEM2 PE=1 SV=1	245.28	0	0	2	3	0	0	17	18	NF	67000	NF	710000	67000
P00330|ADH1_YEAST	ADH1	Alcohol dehydrogenase 1 OS=Saccharomyces cerevisiae (strain ATCC 204508 / S288c) GN=ADH1 PE=1 SV=5	36.83	4	4	17	453	15	84	15	47	120000	3400000000	47000000	34000000	120000
P02994|EF1A_YEAST	TEF1	Elongation factor 1-alpha OS=Saccharomyces cerevisiae (strain ATCC 204508 / S288c) GN=TEF1 PE=1 SV=1	50	2	3	15	24	14	17	17	24	130000	46000000	13000000	21000000	130000
Q06523|YP148_YEAST	YPR148C	Uncharacterized protein YPR148C OS=Saccharomyces cerevisiae (strain ATCC 204508 / S288c) GN=YPR148C PE=1 SV=1	49.25	0	0	14	21	11	12	9	10	NF	3600000	1500000	1000000	1000000
P41811|COPB2_YEAST	SEC27	Coatomer subunit beta' OS=Saccharomyces cerevisiae (strain ATCC 204508 / S288c) GN=SEC27 PE=1 SV=1	99.38	6	6	7	7	8	8	14	16	140000	690000	470000	940000	140000
P36421|SYYC_YEAST	TYS1	Tyrosine--tRNA ligase, cytoplasmic OS=Saccharomyces cerevisiae (strain ATCC 204508 / S288c) GN=TYS1 PE=1 SV=3	43.99	0	0	13	15	9	9	12	12	NF	1900000	690000	990000	690000
P29704|FDFT_YEAST	ERG9	Squalene synthase OS=Saccharomyces cerevisiae (strain ATCC 204508 / S288c) GN=ERG9 PE=1 SV=2	51.69	0	0	11	12	9	9	14	14	NF	3200000	630000	1400000	630000
P53067|IMB5_YEAST	KAP114	Importin subunit beta-5 OS=Saccharomyces cerevisiae (strain ATCC 204508 / S288c) GN=KAP114 PE=1 SV=1	113.85	0	0	13	13	14	14	3	3	NF	1300000	740000	110000	110000
P07703|RPAC1_YEAST	RPC40	DNA-directed RNA polymerases I and III subunit RPAC1 OS=Saccharomyces cerevisiae (strain ATCC 204508 / S288c) GN=RPC40 PE=1 SV=1	37.66	12	20	11	11	12	13	11	12	4400000	5200000	3800000	3600000	3600000
P46669|RPA43_YEAST	RPA43	DNA-directed RNA polymerase I subunit RPA43 OS=Saccharomyces cerevisiae (strain ATCC 204508 / S288c) GN=RPA43 PE=1 SV=2	36.2	14	23	10	10	9	10	10	12	2400000	5300000	1800000	4500000	1800000
P60010|ACT_YEAST	ACT1	Actin OS=Saccharomyces cerevisiae (strain ATCC 204508 / S288c) GN=ACT1 PE=1 SV=1	41.66	3	4	11	19	4	4	9	10	93000	4900000	670000	1200000	93000
P38219|OLA1_YEAST	OLA1	Obg-like ATPase 1 OS=Saccharomyces cerevisiae (strain ATCC 204508 / S288c) GN=OLA1 PE=1 SV=1	44.15	0	0	11	11	13	13	12	12	NF	4400000	2400000	1800000	1800000
P33418|XPOT_YEAST	LOS1	Exportin-T OS=Saccharomyces cerevisiae (strain ATCC 204508 / S288c) GN=LOS1 PE=1 SV=1	126.74	0	0	12	13	10	10	10	10	NF	1500000	580000	410000	410000
B3LHS1|SHE10_YEAS1	SHE10	Outer spore wall assembly protein SHE10 OS=Saccharomyces cerevisiae (strain RM11-1a) GN=SHE10 PE=3 SV=1	66.77	0	0	8	8	9	9	15	16	NF	1900000	620000	1000000	620000
P54861|DNM1_YEAST	DNM1	Dynamin-related protein DNM1 OS=Saccharomyces cerevisiae (strain ATCC 204508 / S288c) GN=DNM1 PE=1 SV=1	84.92	0	0	9	10	10	10	12	12	NF	500000	340000	650000	340000
Q08972|NEW1_YEAST	NEW1	[NU+] prion formation protein 1 OS=Saccharomyces cerevisiae (strain ATCC 204508 / S288c) GN=NEW1 PE=1 SV=1	134.25	0	0	10	10	6	7	15	15	NF	1200000	150000	590000	150000
P40531|GVP36_YEAST	GVP36	Protein GVP36 OS=Saccharomyces cerevisiae (strain ATCC 204508 / S288c) GN=GVP36 PE=1 SV=1	36.65	0	0	16	18	11	11	0	0	NF	9800000	840000	NF	840000
A6ZXG9|DHH1_YEAS7	DHH1	ATP-dependent RNA helicase DHH1 OS=Saccharomyces cerevisiae (strain YJM789) GN=DHH1 PE=3 SV=1	57.51	0	0	12	17	10	12	13	18	NF	4600000	10000000	2700000	2700000
P47143|ADK_YEAST	ADO1	Adenosine kinase OS=Saccharomyces cerevisiae (strain ATCC 204508 / S288c) GN=ADO1 PE=1 SV=1	36.35	0	0	2	2	14	29	10	11	NF	58000	6000000	720000	58000
P11938|RAP1_YEAST	RAP1	DNA-binding protein RAP1 OS=Saccharomyces cerevisiae (strain ATCC 204508 / S288c) GN=RAP1 PE=1 SV=2	92.36	0	0	13	13	12	13	9	10	NF	2500000	880000	330000	330000
P42943|TCPH_YEAST	CCT7	T-complex protein 1 subunit eta OS=Saccharomyces cerevisiae (strain ATCC 204508 / S288c) GN=CCT7 PE=1 SV=1	59.7	0	0	11	11	8	8	15	15	NF	1800000	500000	1300000	500000
P12385|ERF1_YEAST	SUP45	Eukaryotic peptide chain release factor subunit 1 OS=Saccharomyces cerevisiae (strain ATCC 204508 / S288c) GN=SUP45 PE=1 SV=2	48.98	0	0	9	9	14	14	10	10	NF	1400000	880000	640000	640000
P40150|HSP76_YEAST	SSB2	Heat shock protein SSB2 OS=Saccharomyces cerevisiae (strain ATCC 204508 / S288c) GN=SSB2 PE=1 SV=2	66.55	1	1	11	13	9	9	9	9	2800	2400000	680000	1000000	2800
P54115|ALDH6_YEAST	ALD6	Magnesium-activated aldehyde dehydrogenase, cytosolic OS=Saccharomyces cerevisiae (strain ATCC 204508 / S288c) GN=ALD6 PE=1 SV=4	54.38	0	0	15	15	8	8	7	8	NF	1200000	380000	310000	310000
P38217|IMB2_YEAST	KAP104	Importin subunit beta-2 OS=Saccharomyces cerevisiae (strain ATCC 204508 / S288c) GN=KAP104 PE=1 SV=1	103.61	0	0	14	16	6	6	8	8	NF	2600000	660000	780000	660000
C8ZCI0|MIC60_YEAS8	MIC60	MICOS complex subunit MIC60 OS=Saccharomyces cerevisiae (strain Lalvin EC1118 / Prise de mousse) GN=MIC60 PE=3 SV=1	60.88	0	0	6	6	9	9	13	13	NF	430000	540000	1100000	430000
P49687|NU145_YEAST	NUP145	Nucleoporin NUP145 OS=Saccharomyces cerevisiae (strain ATCC 204508 / S288c) GN=NUP145 PE=1 SV=1	145.57	0	0	9	9	12	12	7	7	NF	950000	680000	360000	360000
P12612|TCPA_YEAST	TCP1	T-complex protein 1 subunit alpha OS=Saccharomyces cerevisiae (strain ATCC 204508 / S288c) GN=TCP1 PE=1 SV=2	60.44	0	0	12	12	4	4	11	11	NF	1500000	150000	500000	150000
P18239|ADT2_YEAST	PET9	ADP,ATP carrier protein 2 OS=Saccharomyces cerevisiae (strain ATCC 204508 / S288c) GN=PET9 PE=1 SV=2	34.4	0	0	8	10	11	13	14	17	NF	4300000	3200000	4500000	3200000
P02557|TBB_YEAST	TUB2	Tubulin beta chain OS=Saccharomyces cerevisiae (strain ATCC 204508 / S288c) GN=TUB2 PE=1 SV=2	50.89	0	0	11	11	9	10	12	12	NF	3500000	1700000	2700000	1700000
Q12246|LCB4_YEAST	LCB4	Sphingoid long chain base kinase 4 OS=Saccharomyces cerevisiae (strain ATCC 204508 / S288c) GN=LCB4 PE=1 SV=1	69.6	0	0	13	14	13	13	5	6	NF	2000000	1000000	310000	310000
P38968|SEC31_YEAST	SEC31	Protein transport protein SEC31 OS=Saccharomyces cerevisiae (strain ATCC 204508 / S288c) GN=SEC31 PE=1 SV=3	138.63	0	0	12	14	5	5	11	12	NF	1100000	140000	630000	140000
Q99189|MTR10_YEAST	MTR10	mRNA transport regulator MTR10 OS=Saccharomyces cerevisiae (strain ATCC 204508 / S288c) GN=MTR10 PE=1 SV=1	110.67	0	0	13	14	9	9	5	5	NF	1100000	560000	210000	210000
P20049|TYR1_YEAST	TYR1	Prephenate dehydrogenase [NADP(+)] OS=Saccharomyces cerevisiae (strain ATCC 204508 / S288c) GN=TYR1 PE=1 SV=2	50.89	0	0	12	14	9	10	4	4	NF	1500000	870000	270000	270000
P39079|TCPZ_YEAST	CCT6	T-complex protein 1 subunit zeta OS=Saccharomyces cerevisiae (strain ATCC 204508 / S288c) GN=CCT6 PE=1 SV=1	59.89	0	0	10	11	6	6	10	10	NF	1300000	210000	400000	210000
Q12460|NOP56_YEAST	NOP56	Nucleolar protein 56 OS=Saccharomyces cerevisiae (strain ATCC 204508 / S288c) GN=NOP56 PE=1 SV=1	56.83	1	1	9	9	5	5	11	11	8200	1200000	310000	760000	8200
P04801|SYTC_YEAST	THS1	Threonine--tRNA ligase, cytoplasmic OS=Saccharomyces cerevisiae (strain ATCC 204508 / S288c) GN=THS1 PE=1 SV=2	84.47	0	0	6	7	7	7	11	12	NF	640000	220000	500000	220000
P16451|ODPX_YEAST	PDX1	Pyruvate dehydrogenase complex protein X component, mitochondrial OS=Saccharomyces cerevisiae (strain ATCC 204508 / S288c) GN=PDX1 PE=1 SV=1	45.33	0	0	13	20	1	1	2	2	NF	1200000	110000	380000	110000
P05750|RS3_YEAST	RPS3	40S ribosomal protein S3 OS=Saccharomyces cerevisiae (strain ATCC 204508 / S288c) GN=RPS3 PE=1 SV=5	26.49	3	3	12	15	10	15	13	19	51000	4100000	2400000	4300000	51000
P41940|MPG1_YEAST	PSA1	Mannose-1-phosphate guanyltransferase OS=Saccharomyces cerevisiae (strain ATCC 204508 / S288c) GN=PSA1 PE=1 SV=2	39.54	0	0	11	11	12	13	12	13	NF	4700000	3500000	3200000	3200000
P47006|RPA34_YEAST	RPA34	DNA-directed RNA polymerase I subunit RPA34 OS=Saccharomyces cerevisiae (strain ATCC 204508 / S288c) GN=RPA34 PE=1 SV=1	26.86	7	8	7	8	9	10	11	11	460000	550000	900000	900000	460000
Q04697|GSF2_YEAST	GSF2	Glucose-signaling factor 2 OS=Saccharomyces cerevisiae (strain ATCC 204508 / S288c) GN=GSF2 PE=1 SV=1	45.84	0	0	12	13	8	8	11	11	NF	3100000	470000	1300000	470000
P14540|ALF_YEAST	FBA1	Fructose-bisphosphate aldolase OS=Saccharomyces cerevisiae (strain ATCC 204508 / S288c) GN=FBA1 PE=1 SV=3	39.6	0	0	7	7	7	8	12	14	NF	590000	650000	1400000	590000
P48362|HGH1_YEAST	HGH1	Protein HGH1 OS=Saccharomyces cerevisiae (strain ATCC 204508 / S288c) GN=HGH1 PE=1 SV=2	44.92	0	0	10	11	9	11	6	7	NF	1200000	900000	350000	350000
Q03653|EFR3_YEAST	EFR3	Protein EFR3 OS=Saccharomyces cerevisiae (strain ATCC 204508 / S288c) GN=EFR3 PE=1 SV=1	89.13	0	0	9	10	12	12	4	4	NF	1200000	710000	82000	82000
P52593|NU188_YEAST	NUP188	Nucleoporin NUP188 OS=Saccharomyces cerevisiae (strain ATCC 204508 / S288c) GN=NUP188 PE=1 SV=1	188.46	0	0	8	8	9	10	4	4	NF	650000	670000	130000	130000
P32860|NFU1_YEAST	NFU1	NifU-like protein, mitochondrial OS=Saccharomyces cerevisiae (strain ATCC 204508 / S288c) GN=NFU1 PE=1 SV=2	29.16	0	0	10	13	12	22	4	4	NF	1700000	1400000	220000	220000
P20434|RPAB1_YEAST	RPB5	DNA-directed RNA polymerases I, II, and III subunit RPABC1 OS=Saccharomyces cerevisiae (strain ATCC 204508 / S288c) GN=RPB5 PE=1 SV=1	25.06	11	12	6	7	8	8	7	8	820000	2900000	2200000	3400000	820000
P07267|CARP_YEAST	PEP4	Saccharopepsin OS=Saccharomyces cerevisiae (strain ATCC 204508 / S288c) GN=PEP4 PE=1 SV=1	44.47	0	0	10	12	8	8	11	11	NF	4900000	2200000	3700000	2200000
P11745|RNA1_YEAST	RNA1	Ran GTPase-activating protein 1 OS=Saccharomyces cerevisiae (strain ATCC 204508 / S288c) GN=RNA1 PE=1 SV=2	45.79	0	0	12	12	9	9	10	10	NF	2900000	1600000	1800000	1600000
A6ZXM9|GET3_YEAS7	GET3	ATPase GET3 OS=Saccharomyces cerevisiae (strain YJM789) GN=GET3 PE=3 SV=1	39.33	0	0	9	10	11	11	8	9	NF	3100000	3900000	1900000	1900000
P03871|REP1_YEAST	REP1	Partitioning protein REP1 OS=Saccharomyces cerevisiae (strain ATCC 204508 / S288c) GN=REP1 PE=1 SV=1	43.2	0	0	10	11	9	11	8	8	NF	600000	460000	280000	280000
P12695|ODP2_YEAST	LAT1	Dihydrolipoyllysine-residue acetyltransferase component of pyruvate dehydrogenase complex, mitochondrial OS=Saccharomyces cerevisiae (strain ATCC 204508 / S288c) GN=LAT1 PE=1 SV=1	51.79	0	0	10	12	7	8	6	7	NF	6900000	630000	690000	630000
P53111|ARI1_YEAST	ARI1	NADPH-dependent aldehyde reductase ARI1 OS=Saccharomyces cerevisiae (strain ATCC 204508 / S288c) GN=ARI1 PE=1 SV=1	38.06	0	0	9	9	10	10	5	5	NF	1400000	940000	510000	510000
P40413|TCPE_YEAST	CCT5	T-complex protein 1 subunit epsilon OS=Saccharomyces cerevisiae (strain ATCC 204508 / S288c) GN=CCT5 PE=1 SV=3	61.88	0	0	10	10	7	7	7	7	NF	1100000	400000	390000	390000
C7GSL4|RS3A1_YEAS2	RPS1A	40S ribosomal protein S1-A OS=Saccharomyces cerevisiae (strain JAY291) GN=RPS1A PE=3 SV=1	28.73	0	0	10	11	7	7	6	6	NF	1400000	550000	510000	510000
P07284|SYSC_YEAST	SES1	Serine--tRNA ligase, cytoplasmic OS=Saccharomyces cerevisiae (strain ATCC 204508 / S288c) GN=SES1 PE=1 SV=2	53.28	0	0	3	3	10	11	9	9	NF	360000	1200000	550000	360000
P39954|SAHH_YEAST	SAH1	Adenosylhomocysteinase OS=Saccharomyces cerevisiae (strain ATCC 204508 / S288c) GN=SAH1 PE=1 SV=1	49.09	0	0	3	3	9	9	11	11	NF	690000	1000000	1500000	690000
Q03496|TR732_YEAST	TRM732	tRNA (cytidine(32)-2'-O)-methyltransferase non-catalytic subunit TRM732 OS=Saccharomyces cerevisiae (strain ATCC 204508 / S288c) GN=TRM732 PE=1 SV=1	163.47	0	0	9	9	7	7	4	5	NF	840000	210000	220000	210000
Q08960|TYW1_YEAST	TYW1	S-adenosyl-L-methionine-dependent tRNA 4-demethylwyosine synthase OS=Saccharomyces cerevisiae (strain ATCC 204508 / S288c) GN=TYW1 PE=1 SV=1	89.75	0	0	6	6	10	10	5	5	NF	570000	730000	470000	470000
P39993|GEA2_YEAST	GEA2	ARF guanine-nucleotide exchange factor 2 OS=Saccharomyces cerevisiae (strain ATCC 204508 / S288c) GN=GEA2 PE=1 SV=1	165.56	0	0	7	7	6	6	7	7	NF	590000	230000	200000	200000
Q08951|AP3D_YEAST	APL5	AP-3 complex subunit delta OS=Saccharomyces cerevisiae (strain ATCC 204508 / S288c) GN=APL5 PE=1 SV=1	106.86	0	0	6	6	9	9	3	3	NF	750000	520000	130000	130000
P37297|STT4_YEAST	STT4	Phosphatidylinositol 4-kinase STT4 OS=Saccharomyces cerevisiae (strain ATCC 204508 / S288c) GN=STT4 PE=1 SV=1	214.47	0	0	11	11	4	4	2	2	NF	830000	140000	69000	69000
Q04947|RTN1_YEAST	RTN1	Reticulon-like protein 1 OS=Saccharomyces cerevisiae (strain ATCC 204508 / S288c) GN=RTN1 PE=1 SV=1	32.9	0	0	9	16	7	11	8	10	NF	5200000	2000000	2500000	2000000
P29311|BMH1_YEAST	BMH1	Protein BMH1 OS=Saccharomyces cerevisiae (strain ATCC 204508 / S288c) GN=BMH1 PE=1 SV=4	30.07	0	0	7	8	8	10	10	16	NF	860000	690000	1200000	690000
P47912|LCF4_YEAST	FAA4	Long-chain-fatty-acid--CoA ligase 4 OS=Saccharomyces cerevisiae (strain ATCC 204508 / S288c) GN=FAA4 PE=1 SV=1	77.22	0	0	11	11	9	9	10	10	NF	4800000	2100000	1500000	1500000
P23641|MPCP_YEAST	MIR1	Mitochondrial phosphate carrier protein OS=Saccharomyces cerevisiae (strain ATCC 204508 / S288c) GN=MIR1 PE=1 SV=1	32.79	0	0	10	10	8	8	11	11	NF	2300000	920000	2000000	920000
P39078|TCPD_YEAST	CCT4	T-complex protein 1 subunit delta OS=Saccharomyces cerevisiae (strain ATCC 204508 / S288c) GN=CCT4 PE=1 SV=2	57.57	0	0	10	11	6	6	7	7	NF	1700000	460000	580000	460000
P16474|GRP78_YEAST	KAR2	78 kDa glucose-regulated protein homolog OS=Saccharomyces cerevisiae (strain ATCC 204508 / S288c) GN=KAR2 PE=1 SV=1	74.42	0	0	7	7	8	10	7	7	NF	480000	300000	440000	300000
P39968|VAC8_YEAST	VAC8	Vacuolar protein 8 OS=Saccharomyces cerevisiae (strain ATCC 204508 / S288c) GN=VAC8 PE=1 SV=3	63.17	0	0	9	10	5	5	8	8	NF	2700000	430000	510000	430000
P32767|KA122_YEAST	KAP122	Importin beta-like protein KAP122 OS=Saccharomyces cerevisiae (strain ATCC 204508 / S288c) GN=KAP122 PE=1 SV=1	123.45	0	0	9	9	9	10	3	3	NF	1200000	530000	110000	110000
P19524|MYO2_YEAST	MYO2	Myosin-2 OS=Saccharomyces cerevisiae (strain ATCC 204508 / S288c) GN=MYO2 PE=1 SV=1	180.57	0	0	10	11	7	7	4	4	NF	880000	210000	72000	72000
P25045|LCB1_YEAST	LCB1	Serine palmitoyltransferase 1 OS=Saccharomyces cerevisiae (strain ATCC 204508 / S288c) GN=LCB1 PE=1 SV=2	62.17	0	0	10	10	7	7	5	5	NF	930000	380000	270000	270000
P38629|RFC3_YEAST	RFC3	Replication factor C subunit 3 OS=Saccharomyces cerevisiae (strain ATCC 204508 / S288c) GN=RFC3 PE=1 SV=1	38.18	0	0	7	7	8	8	5	5	NF	520000	310000	180000	180000
P19882|HSP60_YEAST	HSP60	Heat shock protein 60, mitochondrial OS=Saccharomyces cerevisiae (strain ATCC 204508 / S288c) GN=HSP60 PE=1 SV=1	60.71	0	0	8	8	7	7	5	5	NF	750000	760000	200000	200000
P39109|YCFI_YEAST	YCF1	Metal resistance protein YCF1 OS=Saccharomyces cerevisiae (strain ATCC 204508 / S288c) GN=YCF1 PE=1 SV=2	171.01	0	0	7	7	4	4	9	9	NF	950000	210000	570000	210000
P19262|ODO2_YEAST	KGD2	Dihydrolipoyllysine-residue succinyltransferase component of 2-oxoglutarate dehydrogenase complex, mitochondrial OS=Saccharomyces cerevisiae (strain ATCC 204508 / S288c) GN=KGD2 PE=1 SV=2	50.4	0	0	10	10	3	3	7	7	NF	4400000	160000	870000	160000
P38861|NMD3_YEAST	NMD3	60S ribosomal export protein NMD3 OS=Saccharomyces cerevisiae (strain ATCC 204508 / S288c) GN=NMD3 PE=1 SV=3	59.06	0	0	4	4	6	6	10	10	NF	220000	180000	430000	180000
P32473|ODPB_YEAST	PDB1	Pyruvate dehydrogenase E1 component subunit beta, mitochondrial OS=Saccharomyces cerevisiae (strain ATCC 204508 / S288c) GN=PDB1 PE=1 SV=2	40.03	0	0	10	10	7	7	3	3	NF	1200000	440000	220000	220000
C7GPD7|PURA_YEAS2	ADE12	Adenylosuccinate synthetase OS=Saccharomyces cerevisiae (strain JAY291) GN=ADE12 PE=3 SV=1	48.25	0	0	7	7	3	3	9	9	NF	560000	100000	560000	100000
P35729|NU120_YEAST	NUP120	Nucleoporin NUP120 OS=Saccharomyces cerevisiae (strain ATCC 204508 / S288c) GN=NUP120 PE=1 SV=1	120.37	0	0	9	9	5	5	4	4	NF	600000	180000	150000	150000
P09624|DLDH_YEAST	LPD1	Dihydrolipoyl dehydrogenase, mitochondrial OS=Saccharomyces cerevisiae (strain ATCC 204508 / S288c) GN=LPD1 PE=1 SV=1	53.98	0	0	0	0	0	0	11	11	NF	NF	NF	600000	600000
P09734|TBA3_YEAST	TUB3	Tubulin alpha-3 chain OS=Saccharomyces cerevisiae (strain ATCC 204508 / S288c) GN=TUB3 PE=1 SV=1	49.66	0	0	9	12	6	7	6	10	NF	4200000	1300000	1000000	1000000
P38181|NU170_YEAST	NUP170	Nucleoporin NUP170 OS=Saccharomyces cerevisiae (strain ATCC 204508 / S288c) GN=NUP170 PE=1 SV=1	169.37	0	0	9	9	7	7	4	4	NF	500000	210000	88000	88000
P04840|VDAC1_YEAST	POR1	Mitochondrial outer membrane protein porin 1 OS=Saccharomyces cerevisiae (strain ATCC 204508 / S288c) GN=POR1 PE=1 SV=4	30.41	0	0	4	4	5	5	10	11	NF	760000	270000	1500000	270000
Q04458|HFD1_YEAST	HFD1	Fatty aldehyde dehydrogenase HFD1 OS=Saccharomyces cerevisiae (strain ATCC 204508 / S288c) GN=HFD1 PE=1 SV=1	59.94	0	0	7	8	1	2	8	8	NF	740000	120000	430000	120000
P17255|VATA_YEAST	VMA1	V-type proton ATPase catalytic subunit A OS=Saccharomyces cerevisiae (strain ATCC 204508 / S288c) GN=VMA1 PE=1 SV=3	118.56	0	0	6	6	6	6	6	6	NF	340000	260000	310000	260000
P38625|GUAA_YEAST	GUA1	GMP synthase [glutamine-hydrolyzing] OS=Saccharomyces cerevisiae (strain ATCC 204508 / S288c) GN=GUA1 PE=1 SV=4	58.45	0	0	6	6	2	2	8	8	NF	590000	69000	420000	69000
Q02908|ELP3_YEAST	ELP3	Elongator complex protein 3 OS=Saccharomyces cerevisiae (strain ATCC 204508 / S288c) GN=ELP3 PE=1 SV=1	63.62	0	0	7	7	4	4	5	5	NF	590000	250000	180000	180000
Q12321|MED1_YEAST	MED1	Mediator of RNA polymerase II transcription subunit 1 OS=Saccharomyces cerevisiae (strain ATCC 204508 / S288c) GN=MED1 PE=1 SV=1	64.21	0	0	4	5	7	7	3	3	NF	250000	430000	70000	70000
P40527|ATC7_YEAST	NEO1	Probable phospholipid-transporting ATPase NEO1 OS=Saccharomyces cerevisiae (strain ATCC 204508 / S288c) GN=NEO1 PE=1 SV=1	130.14	0	0	8	8	6	6	1	1	NF	640000	130000	37000	37000
P52488|UBA2_YEAST	UBA2	Ubiquitin-activating enzyme E1-like OS=Saccharomyces cerevisiae (strain ATCC 204508 / S288c) GN=UBA2 PE=1 SV=1	71.21	0	0	10	10	4	4	0	0	NF	750000	180000	NF	180000
P52910|ACS2_YEAST	ACS2	Acetyl-coenzyme A synthetase 2 OS=Saccharomyces cerevisiae (strain ATCC 204508 / S288c) GN=ACS2 PE=1 SV=1	75.44	0	0	2	2	2	2	9	9	NF	240000	120000	590000	120000
P38624|PSB1_YEAST	PRE3	Proteasome subunit beta type-1 OS=Saccharomyces cerevisiae (strain ATCC 204508 / S288c) GN=PRE3 PE=1 SV=2	23.53	0	0	6	6	6	6	0	0	NF	1000000	760000	NF	760000
P07149|FAS1_YEAST	FAS1	Fatty acid synthase subunit beta OS=Saccharomyces cerevisiae (strain ATCC 204508 / S288c) GN=FAS1 PE=1 SV=2	228.55	0	0	7	7	2	2	3	3	NF	440000	47000	95000	47000
P22137|CLH_YEAST	CHC1	Clathrin heavy chain OS=Saccharomyces cerevisiae (strain ATCC 204508 / S288c) GN=CHC1 PE=1 SV=1	187.12	0	0	7	7	0	0	5	5	NF	410000	NF	140000	140000
P18562|UPP_YEAST	FUR1	Uracil phosphoribosyltransferase OS=Saccharomyces cerevisiae (strain ATCC 204508 / S288c) GN=FUR1 PE=1 SV=2	24.58	0	0	8	8	7	7	7	7	NF	2800000	1800000	1600000	1600000
P32332|OAC1_YEAST	OAC1	Mitochondrial oxaloacetate transport protein OS=Saccharomyces cerevisiae (strain ATCC 204508 / S288c) GN=OAC1 PE=1 SV=1	35.13	0	0	6	6	6	6	7	7	NF	670000	500000	440000	440000
P47122|GPN1_YEAST	NPA3	GPN-loop GTPase 1 OS=Saccharomyces cerevisiae (strain ATCC 204508 / S288c) GN=NPA3 PE=1 SV=1	43.17	0	0	6	6	6	9	3	3	NF	550000	660000	240000	240000
P42935|ELP2_YEAST	ELP2	Elongator complex protein 2 OS=Saccharomyces cerevisiae (strain ATCC 204508 / S288c) GN=ELP2 PE=1 SV=1	89.35	0	0	3	3	7	7	7	7	NF	410000	390000	220000	220000
P52891|NUP84_YEAST	NUP84	Nucleoporin NUP84 OS=Saccharomyces cerevisiae (strain ATCC 204508 / S288c) GN=NUP84 PE=1 SV=1	83.58	0	0	9	9	5	5	2	2	NF	870000	250000	200000	200000
P40961|PHB1_YEAST	PHB1	Prohibitin-1 OS=Saccharomyces cerevisiae (strain ATCC 204508 / S288c) GN=PHB1 PE=1 SV=2	31.41	3	3	2	2	5	5	6	6	51000	200000	430000	350000	51000
Q08686|THTR_YEAST	TUM1	Thiosulfate sulfurtransferase TUM1 OS=Saccharomyces cerevisiae (strain ATCC 204508 / S288c) GN=TUM1 PE=1 SV=1	34.2	0	0	2	2	4	4	8	8	NF	120000	220000	450000	120000
P31383|2AAA_YEAST	TPD3	Protein phosphatase PP2A regulatory subunit A OS=Saccharomyces cerevisiae (strain ATCC 204508 / S288c) GN=TPD3 PE=1 SV=3	70.86	0	0	6	6	3	4	4	4	NF	350000	56000	160000	56000
P47084|MRX12_YEAST	MRX12	MIOREX complex component 12 OS=Saccharomyces cerevisiae (strain ATCC 204508 / S288c) GN=MRX12 PE=1 SV=2	59.73	0	0	8	8	5	5	0	0	NF	780000	260000	NF	260000
P54781|ERG5_YEAST	ERG5	Cytochrome P450 61 OS=Saccharomyces cerevisiae (strain ATCC 204508 / S288c) GN=ERG5 PE=1 SV=1	61.29	0	0	5	5	0	0	8	8	NF	440000	NF	380000	380000
Q04781|LTN1_YEAST	RKR1	E3 ubiquitin-protein ligase listerin OS=Saccharomyces cerevisiae (strain ATCC 204508 / S288c) GN=RKR1 PE=1 SV=1	180.07	0	0	7	7	5	5	0	0	NF	400000	210000	NF	210000
P25379|STDH_YEAST	CHA1	Catabolic L-serine/threonine dehydratase OS=Saccharomyces cerevisiae (strain ATCC 204508 / S288c) GN=CHA1 PE=1 SV=2	39.28	0	0	8	8	2	2	2	2	NF	870000	92000	49000	49000
P18759|SEC18_YEAST	SEC18	Vesicular-fusion protein SEC18 OS=Saccharomyces cerevisiae (strain ATCC 204508 / S288c) GN=SEC18 PE=1 SV=2	84	0	0	5	5	2	2	5	5	NF	310000	82000	110000	82000
P40509|COPE_YEAST	SEC28	Coatomer subunit epsilon OS=Saccharomyces cerevisiae (strain ATCC 204508 / S288c) GN=SEC28 PE=1 SV=2	33.81	3	5	8	9	8	13	8	11	950000	2400000	4100000	4600000	950000
P26754|RFA2_YEAST	RFA2	Replication factor A protein 2 OS=Saccharomyces cerevisiae (strain ATCC 204508 / S288c) GN=RFA2 PE=1 SV=1	29.92	0	0	6	6	8	22	4	4	NF	670000	1300000	320000	320000
P32795|YME1_YEAST	YME1	Mitochondrial inner membrane i-AAA protease supercomplex subunit YME1 OS=Saccharomyces cerevisiae (strain ATCC 204508 / S288c) GN=YME1 PE=1 SV=1	81.72	0	0	7	7	8	8	8	8	NF	1100000	690000	320000	320000
P49626|RL4B_YEAST	RPL4B	60S ribosomal protein L4-B OS=Saccharomyces cerevisiae (strain ATCC 204508 / S288c) GN=RPL4B PE=1 SV=2	39.04	4	4	6	6	6	7	4	4	93000	1500000	700000	540000	93000
P14020|DPM1_YEAST	DPM1	Dolichol-phosphate mannosyltransferase OS=Saccharomyces cerevisiae (strain ATCC 204508 / S288c) GN=DPM1 PE=1 SV=3	30.34	0	0	6	6	5	6	8	9	NF	660000	510000	770000	510000
P10659|METK1_YEAST	SAM1	S-adenosylmethionine synthase 1 OS=Saccharomyces cerevisiae (strain ATCC 204508 / S288c) GN=SAM1 PE=1 SV=2	41.79	0	0	7	7	7	7	6	6	NF	2000000	1100000	1100000	1100000
P10592|HSP72_YEAST	SSA2	Heat shock protein SSA2 OS=Saccharomyces cerevisiae (strain ATCC 204508 / S288c) GN=SSA2 PE=1 SV=3	69.43	0	0	6	6	6	6	8	8	NF	1200000	660000	670000	660000
P33302|PDR5_YEAST	PDR5	Pleiotropic ABC efflux transporter of multiple drugs OS=Saccharomyces cerevisiae (strain ATCC 204508 / S288c) GN=PDR5 PE=1 SV=1	170.33	0	0	5	5	6	7	8	8	NF	330000	240000	280000	240000
P25443|RS2_YEAST	RPS2	40S ribosomal protein S2 OS=Saccharomyces cerevisiae (strain ATCC 204508 / S288c) GN=RPS2 PE=1 SV=3	27.43	1	1	5	5	7	7	5	5	14000	740000	840000	330000	14000
P25293|NAP1_YEAST	NAP1	Nucleosome assembly protein OS=Saccharomyces cerevisiae (strain ATCC 204508 / S288c) GN=NAP1 PE=1 SV=2	47.86	0	0	6	6	6	6	5	5	NF	830000	430000	210000	210000
Q04491|SEC13_YEAST	SEC13	Protein transport protein SEC13 OS=Saccharomyces cerevisiae (strain ATCC 204508 / S288c) GN=SEC13 PE=1 SV=1	33.02	0	0	2	3	8	8	6	6	NF	220000	250000	270000	220000
P07347|ARD1_YEAST	ARD1	N-terminal acetyltransferase A complex catalytic subunit ARD1 OS=Saccharomyces cerevisiae (strain ATCC 204508 / S288c) GN=ARD1 PE=1 SV=2	27.59	0	0	2	2	8	8	5	5	NF	120000	740000	340000	120000
P47054|NU192_YEAST	NUP192	Nucleoporin NUP192 OS=Saccharomyces cerevisiae (strain ATCC 204508 / S288c) GN=NUP192 PE=1 SV=1	191.41	0	0	7	7	5	5	2	2	NF	520000	220000	650000	220000
P00830|ATPB_YEAST	ATP2	ATP synthase subunit beta, mitochondrial OS=Saccharomyces cerevisiae (strain ATCC 204508 / S288c) GN=ATP2 PE=1 SV=2	54.76	0	0	7	7	2	2	5	5	NF	580000	32000	240000	32000
P89102|SEC5_YEAST	SEC5	Exocyst complex component SEC5 OS=Saccharomyces cerevisiae (strain ATCC 204508 / S288c) GN=SEC5 PE=1 SV=1	112.05	0	0	6	6	5	5	3	3	NF	310000	99000	35000	35000
P07342|ILVB_YEAST	ILV2	Acetolactate synthase catalytic subunit, mitochondrial OS=Saccharomyces cerevisiae (strain ATCC 204508 / S288c) GN=ILV2 PE=1 SV=1	74.89	0	0	4	4	3	3	6	6	NF	140000	58000	120000	58000
P12683|HMDH1_YEAST	HMG1	3-hydroxy-3-methylglutaryl-coenzyme A reductase 1 OS=Saccharomyces cerevisiae (strain ATCC 204508 / S288c) GN=HMG1 PE=1 SV=1	115.55	0	0	4	4	4	4	4	4	NF	160000	110000	110000	110000
Q03921|DOP1_YEAST	DOP1	Protein dopey OS=Saccharomyces cerevisiae (strain ATCC 204508 / S288c) GN=DOP1 PE=1 SV=1	194.57	0	0	5	5	5	5	1	1	NF	130000	76000	6100	6100
P10869|AK_YEAST	HOM3	Aspartokinase OS=Saccharomyces cerevisiae (strain ATCC 204508 / S288c) GN=HOM3 PE=1 SV=2	58.07	0	0	4	4	5	5	2	2	NF	510000	340000	140000	140000
P07251|ATPA_YEAST	ATP1	ATP synthase subunit alpha, mitochondrial OS=Saccharomyces cerevisiae (strain ATCC 204508 / S288c) GN=ATP1 PE=1 SV=5	58.57	0	0	4	4	0	0	7	7	NF	400000	NF	390000	390000
P39007|STT3_YEAST	STT3	Dolichyl-diphosphooligosaccharide--protein glycosyltransferase subunit STT3 OS=Saccharomyces cerevisiae (strain ATCC 204508 / S288c) GN=STT3 PE=1 SV=2	81.48	0	0	7	7	0	0	4	4	NF	490000	NF	160000	160000
P39076|TCPB_YEAST	CCT2	T-complex protein 1 subunit beta OS=Saccharomyces cerevisiae (strain ATCC 204508 / S288c) GN=CCT2 PE=1 SV=1	57.17	0	0	5	6	0	0	4	4	NF	390000	NF	250000	250000
P40202|CCS1_YEAST	CCS1	Superoxide dismutase 1 copper chaperone OS=Saccharomyces cerevisiae (strain ATCC 204508 / S288c) GN=CCS1 PE=1 SV=1	27.31	0	0	7	14	4	11	4	4	NF	2800000	440000	370000	370000
P0CX36|RS4B_YEAST	RPS4B	40S ribosomal protein S4-B OS=Saccharomyces cerevisiae (strain ATCC 204508 / S288c) GN=RPS4B PE=1 SV=1	29.39	1	1	5	6	7	9	7	8	11000	450000	520000	500000	11000
P0CX38|RS6B_YEAST	RPS6B	40S ribosomal protein S6-B OS=Saccharomyces cerevisiae (strain ATCC 204508 / S288c) GN=RPS6B PE=1 SV=1	26.98	5	5	4	5	4	4	5	5	200000	640000	270000	560000	200000
P25367|RNQ1_YEAST	RNQ1	[PIN+] prion protein RNQ1 OS=Saccharomyces cerevisiae (strain ATCC 204508 / S288c) GN=RNQ1 PE=1 SV=2	42.55	4	7	5	5	2	2	4	4	73000	380000	37000	110000	37000
B3LT19|RSSA2_YEAS1	RPS0B	40S ribosomal protein S0-B OS=Saccharomyces cerevisiae (strain RM11-1a) GN=RPS0B PE=3 SV=1	27.95	0	0	5	5	6	6	7	7	NF	700000	600000	1200000	600000
A6ZRW3|TOM70_YEAS7	TOM70	Mitochondrial import receptor subunit TOM70 OS=Saccharomyces cerevisiae (strain YJM789) GN=TOM70 PE=3 SV=1	70.08	0	0	6	8	3	3	6	6	NF	560000	110000	150000	110000
P41911|GPD2_YEAST	GPD2	Glycerol-3-phosphate dehydrogenase [NAD(+)] 2, mitochondrial OS=Saccharomyces cerevisiae (strain ATCC 204508 / S288c) GN=GPD2 PE=1 SV=2	49.39	0	0	5	5	6	6	6	6	NF	700000	260000	350000	260000
Q12213|RL7B_YEAST	RPL7B	60S ribosomal protein L7-B OS=Saccharomyces cerevisiae (strain ATCC 204508 / S288c) GN=RPL7B PE=1 SV=3	27.68	1	1	4	5	6	6	4	4	15000	540000	440000	320000	15000
P25339|PUF4_YEAST	PUF4	Pumilio homology domain family member 4 OS=Saccharomyces cerevisiae (strain ATCC 204508 / S288c) GN=PUF4 PE=1 SV=2	97.74	0	0	4	4	5	5	6	6	NF	450000	280000	290000	280000
Q12068|GRE2_YEAST	GRE2	NADPH-dependent methylglyoxal reductase GRE2 OS=Saccharomyces cerevisiae (strain ATCC 204508 / S288c) GN=GRE2 PE=1 SV=1	38.15	0	0	0	0	6	7	6	6	NF	NF	280000	310000	280000
B3LGB9|TRM82_YEAS1	TRM82	tRNA (guanine-N(7)-)-methyltransferase non-catalytic subunit TRM82 OS=Saccharomyces cerevisiae (strain RM11-1a) GN=TRM82 PE=3 SV=1	50.43	0	0	6	6	7	7	0	0	NF	440000	280000	NF	280000
P40215|NDH1_YEAST	NDE1	External NADH-ubiquinone oxidoreductase 1, mitochondrial OS=Saccharomyces cerevisiae (strain ATCC 204508 / S288c) GN=NDE1 PE=1 SV=1	62.73	0	0	5	5	0	0	7	8	NF	1000000	NF	400000	400000
Q12291|BMT6_YEAST	BMT6	25S rRNA (uridine(2843)-N(3))-methyltransferase OS=Saccharomyces cerevisiae (strain ATCC 204508 / S288c) GN=BMT6 PE=1 SV=1	42.01	0	0	4	4	6	6	3	3	NF	330000	460000	120000	120000
Q07478|SUB2_YEAST	SUB2	ATP-dependent RNA helicase SUB2 OS=Saccharomyces cerevisiae (strain ATCC 204508 / S288c) GN=SUB2 PE=1 SV=1	50.28	0	0	6	6	3	3	3	3	NF	560000	120000	170000	120000
P42945|UTP10_YEAST	UTP10	U3 small nucleolar RNA-associated protein 10 OS=Saccharomyces cerevisiae (strain ATCC 204508 / S288c) GN=UTP10 PE=1 SV=1	199.96	0	0	6	7	2	2	3	3	NF	390000	100000	110000	100000
P38689|KPR3_YEAST	PRS3	Ribose-phosphate pyrophosphokinase 3 OS=Saccharomyces cerevisiae (strain ATCC 204508 / S288c) GN=PRS3 PE=1 SV=1	35.1	0	0	4	4	3	3	5	5	NF	190000	97000	210000	97000
P19097|FAS2_YEAST	FAS2	Fatty acid synthase subunit alpha OS=Saccharomyces cerevisiae (strain ATCC 204508 / S288c) GN=FAS2 PE=1 SV=2	206.82	0	0	4	4	2	2	5	5	NF	200000	59000	130000	59000
P07264|LEUC_YEAST	LEU1	3-isopropylmalate dehydratase OS=Saccharomyces cerevisiae (strain ATCC 204508 / S288c) GN=LEU1 PE=1 SV=3	85.74	0	0	2	2	2	2	6	7	NF	210000	43000	260000	43000
P19414|ACON_YEAST	ACO1	Aconitate hydratase, mitochondrial OS=Saccharomyces cerevisiae (strain ATCC 204508 / S288c) GN=ACO1 PE=1 SV=2	85.31	0	0	5	5	5	5	1	1	NF	400000	190000	29000	29000
P28795|PEX3_YEAST	PEX3	Peroxisomal biogenesis factor 3 OS=Saccharomyces cerevisiae (strain ATCC 204508 / S288c) GN=PEX3 PE=1 SV=1	50.64	0	0	5	5	4	5	0	0	NF	560000	340000	NF	340000
P53313|SDA1_YEAST	SDA1	Protein SDA1 OS=Saccharomyces cerevisiae (strain ATCC 204508 / S288c) GN=SDA1 PE=1 SV=1	86.56	0	0	7	7	1	1	1	1	NF	600000	26000	45000	26000
Q05567|SGPL_YEAST	DPL1	Sphingosine-1-phosphate lyase OS=Saccharomyces cerevisiae (strain ATCC 204508 / S288c) GN=DPL1 PE=1 SV=1	65.52	0	0	5	5	0	0	3	3	NF	290000	NF	76000	76000
P39726|GCSH_YEAST	GCV3	Glycine cleavage system H protein, mitochondrial OS=Saccharomyces cerevisiae (strain ATCC 204508 / S288c) GN=GCV3 PE=1 SV=3	18.78	0	0	6	19	6	7	6	6	NF	110000000	2700000	1300000	1300000
P32897|TIM23_YEAST	TIM23	Mitochondrial import inner membrane translocase subunit TIM23 OS=Saccharomyces cerevisiae (strain ATCC 204508 / S288c) GN=TIM23 PE=1 SV=1	23.23	0	0	4	5	5	6	6	8	NF	550000	500000	390000	390000
P26783|RS5_YEAST	RPS5	40S ribosomal protein S5 OS=Saccharomyces cerevisiae (strain ATCC 204508 / S288c) GN=RPS5 PE=1 SV=3	25.02	1	1	6	7	5	5	5	6	30000	3800000	1500000	1200000	30000
P0CH08|RL401_YEAST	RPL40A	Ubiquitin-60S ribosomal protein L40 OS=Saccharomyces cerevisiae (strain ATCC 204508 / S288c) GN=RPL40A PE=1 SV=1	14.54	0	0	5	5	4	6	3	5	NF	950000	990000	540000	540000
P53183|YGD9_YEAST	YGL039W	Putative uncharacterized oxidoreductase YGL039W OS=Saccharomyces cerevisiae (strain ATCC 204508 / S288c) GN=YGL039W PE=1 SV=1	38.24	0	0	4	4	6	7	4	4	NF	540000	580000	290000	290000
Q12109|SYWC_YEAST	WRS1	Tryptophan--tRNA ligase, cytoplasmic OS=Saccharomyces cerevisiae (strain ATCC 204508 / S288c) GN=WRS1 PE=1 SV=1	49.32	0	0	4	4	6	7	4	4	NF	390000	370000	170000	170000
P05317|RLA0_YEAST	RPP0	60S acidic ribosomal protein P0 OS=Saccharomyces cerevisiae (strain ATCC 204508 / S288c) GN=RPP0 PE=1 SV=2	33.7	3	3	3	3	4	4	5	5	78000	490000	840000	790000	78000
P40970|LCB2_YEAST	LCB2	Serine palmitoyltransferase 2 OS=Saccharomyces cerevisiae (strain ATCC 204508 / S288c) GN=LCB2 PE=1 SV=1	63.07	0	0	6	6	2	2	6	6	NF	530000	100000	230000	100000
P17076|RL8A_YEAST	RPL8A	60S ribosomal protein L8-A OS=Saccharomyces cerevisiae (strain ATCC 204508 / S288c) GN=RPL8A PE=1 SV=4	28.11	1	1	3	3	4	4	5	5	7100	280000	260000	240000	7100
P25491|MAS5_YEAST	YDJ1	Mitochondrial protein import protein MAS5 OS=Saccharomyces cerevisiae (strain ATCC 204508 / S288c) GN=YDJ1 PE=1 SV=1	44.64	0	0	4	4	4	4	5	5	NF	310000	150000	190000	150000
P43621|COPD_YEAST	RET2	Coatomer subunit delta OS=Saccharomyces cerevisiae (strain ATCC 204508 / S288c) GN=RET2 PE=1 SV=3	60.59	0	0	3	3	5	5	5	5	NF	150000	190000	130000	130000
P47117|ARP3_YEAST	ARP3	Actin-related protein 3 OS=Saccharomyces cerevisiae (strain ATCC 204508 / S288c) GN=ARP3 PE=1 SV=1	49.51	0	0	3	4	5	5	3	3	NF	310000	190000	120000	120000
P35202|THI80_YEAST	THI80	Thiamine pyrophosphokinase OS=Saccharomyces cerevisiae (strain ATCC 204508 / S288c) GN=THI80 PE=1 SV=1	36.59	0	0	3	3	6	6	3	3	NF	200000	330000	110000	110000
P46673|NUP85_YEAST	NUP85	Nucleoporin NUP85 OS=Saccharomyces cerevisiae (strain ATCC 204508 / S288c) GN=NUP85 PE=1 SV=1	84.84	0	0	6	6	4	4	2	2	NF	420000	170000	85000	85000
P38707|SYNC_YEAST	DED81	Asparagine--tRNA ligase, cytoplasmic OS=Saccharomyces cerevisiae (strain ATCC 204508 / S288c) GN=DED81 PE=1 SV=1	62.17	0	0	5	5	2	2	4	4	NF	400000	81000	180000	81000
P53729|YN8H_YEAST	YNR029C	Uncharacterized protein YNR029C OS=Saccharomyces cerevisiae (strain ATCC 204508 / S288c) GN=YNR029C PE=1 SV=1	48.09	0	0	5	5	4	4	2	2	NF	750000	420000	130000	130000
P38756|TCD1_YEAST	TCD1	tRNA threonylcarbamoyladenosine dehydratase 1 OS=Saccharomyces cerevisiae (strain ATCC 204508 / S288c) GN=TCD1 PE=1 SV=1	48.85	0	0	5	5	1	1	4	5	NF	490000	54000	180000	54000
P53723|YN8B_YEAST	YNR021W	UPF0674 endoplasmic reticulum membrane protein YNR021W OS=Saccharomyces cerevisiae (strain ATCC 204508 / S288c) GN=YNR021W PE=1 SV=3	47.06	0	0	5	5	3	3	3	3	NF	530000	290000	84000	84000
P0CX46|RL2B_YEAST	RPL2B	60S ribosomal protein L2-B OS=Saccharomyces cerevisiae (strain ATCC 204508 / S288c) GN=RPL2B PE=1 SV=1	27.39	0	0	4	4	3	3	4	4	NF	350000	310000	250000	250000
P47108|URB2_YEAST	URB2	Nucleolar pre-ribosomal-associated protein 2 OS=Saccharomyces cerevisiae (strain ATCC 204508 / S288c) GN=URB2 PE=1 SV=1	135.03	0	0	3	3	3	3	4	5	NF	160000	84000	170000	84000
Q07825|FRA1_YEAST	FRA1	Putative Xaa-Pro aminopeptidase FRA1 OS=Saccharomyces cerevisiae (strain ATCC 204508 / S288c) GN=FRA1 PE=1 SV=1	84.87	0	0	5	5	3	3	3	3	NF	370000	100000	81000	81000
A6ZLA1|MKAR_YEAS7	SCY_0371	Very-long-chain 3-oxoacyl-CoA reductase OS=Saccharomyces cerevisiae (strain YJM789) GN=SCY_0371 PE=3 SV=1	38.73	0	0	2	3	1	1	6	7	NF	80000	11000	310000	11000
Q03305|RMT2_YEAST	RMT2	Protein arginine N-methyltransferase 2 OS=Saccharomyces cerevisiae (strain ATCC 204508 / S288c) GN=RMT2 PE=1 SV=1	47.44	0	0	4	4	4	4	2	2	NF	360000	200000	150000	150000
P38993|FET3_YEAST	FET3	Iron transport multicopper oxidase FET3 OS=Saccharomyces cerevisiae (strain ATCC 204508 / S288c) GN=FET3 PE=1 SV=2	72.31	0	0	5	5	1	1	4	4	NF	320000	12000	130000	12000
Q12504|RKM4_YEAST	RKM4	Ribosomal lysine N-methyltransferase 4 OS=Saccharomyces cerevisiae (strain ATCC 204508 / S288c) GN=RKM4 PE=1 SV=1	57.25	0	0	5	5	4	4	1	1	NF	1400000	340000	32000	32000
Q00764|TPS1_YEAST	TPS1	Alpha,alpha-trehalose-phosphate synthase [UDP-forming] 56 kDa subunit OS=Saccharomyces cerevisiae (strain ATCC 204508 / S288c) GN=TPS1 PE=1 SV=2	56.11	0	0	3	3	4	4	3	3	NF	120000	150000	110000	110000
P06168|ILV5_YEAST	ILV5	Ketol-acid reductoisomerase, mitochondrial OS=Saccharomyces cerevisiae (strain ATCC 204508 / S288c) GN=ILV5 PE=1 SV=1	44.34	0	0	6	6	2	2	2	2	NF	450000	75000	45000	45000
P14126|RL3_YEAST	RPL3	60S ribosomal protein L3 OS=Saccharomyces cerevisiae (strain ATCC 204508 / S288c) GN=RPL3 PE=1 SV=4	43.73	0	0	0	0	4	4	6	6	NF	NF	130000	200000	130000
P36008|EF1G2_YEAST	TEF4	Elongation factor 1-gamma 2 OS=Saccharomyces cerevisiae (strain ATCC 204508 / S288c) GN=TEF4 PE=1 SV=1	46.49	0	0	3	3	1	1	5	5	NF	220000	19000	210000	19000
P04819|DNLI1_YEAST	CDC9	DNA ligase 1 OS=Saccharomyces cerevisiae (strain ATCC 204508 / S288c) GN=CDC9 PE=1 SV=2	84.77	0	0	3	3	5	5	1	1	NF	170000	100000	29000	29000
P32366|VA0D_YEAST	VMA6	V-type proton ATPase subunit d OS=Saccharomyces cerevisiae (strain ATCC 204508 / S288c) GN=VMA6 PE=1 SV=2	39.77	0	0	0	0	3	3	5	6	NF	NF	190000	300000	190000
P40469|MET18_YEAST	MET18	DNA repair/transcription protein MET18/MMS19 OS=Saccharomyces cerevisiae (strain ATCC 204508 / S288c) GN=MET18 PE=1 SV=1	117.81	0	0	4	4	2	2	3	3	NF	250000	48000	72000	48000
P33297|PRS6A_YEAST	RPT5	26S protease regulatory subunit 6A OS=Saccharomyces cerevisiae (strain ATCC 204508 / S288c) GN=RPT5 PE=1 SV=3	48.23	0	0	1	1	2	2	6	6	NF	41000	56000	180000	41000
P19454|CSK22_YEAST	CKA2	Casein kinase II subunit alpha' OS=Saccharomyces cerevisiae (strain ATCC 204508 / S288c) GN=CKA2 PE=1 SV=2	39.38	0	0	1	1	6	6	2	2	NF	4800	230000	58000	4800
P32485|HOG1_YEAST	HOG1	Mitogen-activated protein kinase HOG1 OS=Saccharomyces cerevisiae (strain ATCC 204508 / S288c) GN=HOG1 PE=1 SV=2	48.83	0	0	3	3	6	6	0	0	NF	250000	240000	NF	240000
P33310|MDL1_YEAST	MDL1	ATP-dependent permease MDL1, mitochondrial OS=Saccharomyces cerevisiae (strain ATCC 204508 / S288c) GN=MDL1 PE=1 SV=2	75.9	4	4	0	0	1	1	3	3	41000	NF	7500	68000	7500
P01123|YPT1_YEAST	YPT1	GTP-binding protein YPT1 OS=Saccharomyces cerevisiae (strain ATCC 204508 / S288c) GN=YPT1 PE=1 SV=2	23.2	0	0	1	1	6	7	0	0	NF	32000	370000	NF	32000
P40016|RPN3_YEAST	RPN3	26S proteasome regulatory subunit RPN3 OS=Saccharomyces cerevisiae (strain ATCC 204508 / S288c) GN=RPN3 PE=1 SV=5	60.35	0	0	6	6	0	0	2	2	NF	370000	NF	160000	160000
P53206|CYSKL_YEAST	YGR012W	Putative cysteine synthase OS=Saccharomyces cerevisiae (strain ATCC 204508 / S288c) GN=YGR012W PE=1 SV=1	42.77	0	0	5	5	2	2	1	1	NF	310000	48000	21000	21000
P53600|COPZ_YEAST	RET3	Coatomer subunit zeta OS=Saccharomyces cerevisiae (strain ATCC 204508 / S288c) GN=RET3 PE=1 SV=1	21.67	0	0	2	2	5	6	0	0	NF	240000	380000	NF	240000
P33307|CSE1_YEAST	CSE1	Importin alpha re-exporter OS=Saccharomyces cerevisiae (strain ATCC 204508 / S288c) GN=CSE1 PE=1 SV=2	109.29	0	0	5	5	0	0	2	2	NF	250000	NF	62000	62000
P43636|ALG2_YEAST	ALG2	Alpha-1,3/1,6-mannosyltransferase ALG2 OS=Saccharomyces cerevisiae (strain ATCC 204508 / S288c) GN=ALG2 PE=1 SV=2	58.01	0	0	3	3	2	2	2	2	NF	200000	57000	81000	57000
P37254|PABS_YEAST	ABZ1	Aminodeoxychorismate synthase OS=Saccharomyces cerevisiae (strain ATCC 204508 / S288c) GN=ABZ1 PE=1 SV=4	88.49	0	0	2	2	5	5	0	0	NF	170000	360000	NF	170000
P31382|PMT2_YEAST	PMT2	Dolichyl-phosphate-mannose--protein mannosyltransferase 2 OS=Saccharomyces cerevisiae (strain ATCC 204508 / S288c) GN=PMT2 PE=1 SV=2	86.81	0	0	4	4	0	0	3	3	NF	220000	NF	62000	62000
P12866|STE6_YEAST	STE6	Alpha-factor-transporting ATPase OS=Saccharomyces cerevisiae (strain ATCC 204508 / S288c) GN=STE6 PE=1 SV=1	144.67	0	0	6	6	0	0	0	0	NF	430000	NF	NF	430000
P40319|ELO3_YEAST	ELO3	Elongation of fatty acids protein 3 OS=Saccharomyces cerevisiae (strain ATCC 204508 / S288c) GN=ELO3 PE=1 SV=1	39.44	0	0	5	13	4	9	4	6	NF	1400000	480000	570000	480000
P28000|RPAC2_YEAST	RPC19	DNA-directed RNA polymerases I and III subunit RPAC2 OS=Saccharomyces cerevisiae (strain ATCC 204508 / S288c) GN=RPC19 PE=1 SV=1	16.14	4	7	4	9	2	8	2	2	620000	800000	1100000	760000	620000
P0CX39|RS8A_YEAST	RPS8A	40S ribosomal protein S8-A OS=Saccharomyces cerevisiae (strain ATCC 204508 / S288c) GN=RPS8A PE=1 SV=1	22.48	3	4	4	4	3	3	3	3	62000	890000	290000	140000	62000
Q01976|ADPP_YEAST	YSA1	ADP-ribose pyrophosphatase OS=Saccharomyces cerevisiae (strain ATCC 204508 / S288c) GN=YSA1 PE=1 SV=2	26.07	0	0	3	3	5	6	5	5	NF	720000	1100000	520000	520000
P53337|ERV29_YEAST	ERV29	ER-derived vesicles protein ERV29 OS=Saccharomyces cerevisiae (strain ATCC 204508 / S288c) GN=ERV29 PE=1 SV=1	34.99	0	0	4	5	5	6	3	3	NF	500000	340000	150000	150000
P39004|HXT7_YEAST	HXT7	High-affinity hexose transporter HXT6 OS=Saccharomyces cerevisiae (strain ATCC 204508 / S288c) GN=HXT7 PE=1 SV=1	62.69	0	0	5	5	3	4	4	4	NF	470000	200000	200000	200000
P33333|PLSC_YEAST	SLC1	Probable 1-acyl-sn-glycerol-3-phosphate acyltransferase OS=Saccharomyces cerevisiae (strain ATCC 204508 / S288c) GN=SLC1 PE=1 SV=1	33.87	0	0	4	4	4	4	5	5	NF	310000	240000	280000	240000
Q12265|KPR5_YEAST	PRS5	Ribose-phosphate pyrophosphokinase 5 OS=Saccharomyces cerevisiae (strain ATCC 204508 / S288c) GN=PRS5 PE=1 SV=1	53.47	0	0	4	4	3	3	5	5	NF	340000	120000	200000	120000
P34110|VPS35_YEAST	VPS35	Vacuolar protein sorting-associated protein 35 OS=Saccharomyces cerevisiae (strain ATCC 204508 / S288c) GN=VPS35 PE=1 SV=2	109.07	0	0	5	6	3	4	2	2	NF	470000	150000	36000	36000
Q05778|POC1_YEAST	PBA1	Proteasome chaperone 1 OS=Saccharomyces cerevisiae (strain ATCC 204508 / S288c) GN=PBA1 PE=1 SV=2	30.68	0	0	4	4	4	5	3	3	NF	270000	290000	150000	150000
P26786|RS7A_YEAST	RPS7A	40S ribosomal protein S7-A OS=Saccharomyces cerevisiae (strain ATCC 204508 / S288c) GN=RPS7A PE=1 SV=4	21.61	0	0	3	3	4	4	5	5	NF	300000	460000	380000	300000
P38225|FAT1_YEAST	FAT1	Very long-chain fatty acid transport protein OS=Saccharomyces cerevisiae (strain ATCC 204508 / S288c) GN=FAT1 PE=1 SV=2	77.09	0	0	4	4	2	2	4	4	NF	180000	31000	100000	31000
P25297|PHO84_YEAST	PHO84	Inorganic phosphate transporter PHO84 OS=Saccharomyces cerevisiae (strain ATCC 204508 / S288c) GN=PHO84 PE=1 SV=2	64.34	0	0	3	3	4	4	3	3	NF	160000	120000	33000	33000
P32602|SEC17_YEAST	SEC17	Alpha-soluble NSF attachment protein OS=Saccharomyces cerevisiae (strain ATCC 204508 / S288c) GN=SEC17 PE=1 SV=4	32.78	0	0	0	0	4	4	5	6	NF	NF	170000	830000	170000
C8Z543|ARO1_YEAS8	ARO1	Pentafunctional AROM polypeptide OS=Saccharomyces cerevisiae (strain Lalvin EC1118 / Prise de mousse) GN=ARO1 PE=3 SV=1	174.63	0	0	4	4	3	3	3	3	NF	320000	120000	57000	57000
P32466|HXT3_YEAST	HXT3	Low-affinity glucose transporter HXT3 OS=Saccharomyces cerevisiae (strain ATCC 204508 / S288c) GN=HXT3 PE=1 SV=1	62.52	0	0	5	6	3	3	1	1	NF	470000	270000	59000	59000
P11792|SCH9_YEAST	SCH9	Serine/threonine-protein kinase SCH9 OS=Saccharomyces cerevisiae (strain ATCC 204508 / S288c) GN=SCH9 PE=1 SV=3	91.75	0	0	3	3	5	6	1	1	NF	160000	240000	20000	20000
P53164|NPY1_YEAST	NPY1	NADH pyrophosphatase OS=Saccharomyces cerevisiae (strain ATCC 204508 / S288c) GN=NPY1 PE=1 SV=1	43.49	0	0	3	3	4	4	3	3	NF	230000	130000	160000	130000
P04046|PUR1_YEAST	ADE4	Amidophosphoribosyltransferase OS=Saccharomyces cerevisiae (strain ATCC 204508 / S288c) GN=ADE4 PE=1 SV=2	56.68	0	0	3	3	4	4	3	3	NF	290000	160000	98000	98000
P09457|ATPO_YEAST	ATP5	ATP synthase subunit 5, mitochondrial OS=Saccharomyces cerevisiae (strain ATCC 204508 / S288c) GN=ATP5 PE=1 SV=1	22.8	0	0	5	5	0	0	5	5	NF	460000	NF	200000	200000
P32502|EI2BB_YEAST	GCD7	Translation initiation factor eIF-2B subunit beta OS=Saccharomyces cerevisiae (strain ATCC 204508 / S288c) GN=GCD7 PE=1 SV=1	42.54	0	0	5	5	2	2	3	3	NF	580000	120000	200000	120000
P47133|EMC2_YEAST	EMC2	ER membrane protein complex subunit 2 OS=Saccharomyces cerevisiae (strain ATCC 204508 / S288c) GN=EMC2 PE=1 SV=1	33.83	0	0	1	1	4	4	4	4	NF	59000	200000	180000	59000
P38891|BCA1_YEAST	BAT1	Branched-chain-amino-acid aminotransferase, mitochondrial OS=Saccharomyces cerevisiae (strain ATCC 204508 / S288c) GN=BAT1 PE=1 SV=1	43.57	0	0	5	5	4	4	0	0	NF	570000	270000	NF	270000
P00899|TRPE_YEAST	TRP2	Anthranilate synthase component 1 OS=Saccharomyces cerevisiae (strain ATCC 204508 / S288c) GN=TRP2 PE=1 SV=4	56.73	0	0	2	2	3	3	4	4	NF	320000	68000	180000	68000
P39996|GTT3_YEAST	GTT3	Glutathione transferase 3 OS=Saccharomyces cerevisiae (strain ATCC 204508 / S288c) GN=GTT3 PE=1 SV=1	38.21	0	0	3	3	0	0	3	6	NF	200000	NF	83000	83000
P39998|EDC3_YEAST	EDC3	Enhancer of mRNA-decapping protein 3 OS=Saccharomyces cerevisiae (strain ATCC 204508 / S288c) GN=EDC3 PE=1 SV=1	61.3	0	0	3	3	4	4	2	2	NF	340000	110000	75000	75000
P38787|PANE_YEAST	PAN5	2-dehydropantoate 2-reductase OS=Saccharomyces cerevisiae (strain ATCC 204508 / S288c) GN=PAN5 PE=1 SV=1	42.79	0	0	1	1	5	5	3	3	NF	30000	240000	110000	30000
P41805|RL10_YEAST	RPL10	60S ribosomal protein L10 OS=Saccharomyces cerevisiae (strain ATCC 204508 / S288c) GN=RPL10 PE=1 SV=1	25.35	0	0	2	3	2	2	4	4	NF	350000	190000	220000	190000
P39522|ILV3_YEAST	ILV3	Dihydroxy-acid dehydratase, mitochondrial OS=Saccharomyces cerevisiae (strain ATCC 204508 / S288c) GN=ILV3 PE=1 SV=2	62.82	0	0	4	4	1	1	3	3	NF	260000	36000	500000	36000
P20459|IF2A_YEAST	SUI2	Eukaryotic translation initiation factor 2 subunit alpha OS=Saccharomyces cerevisiae (strain ATCC 204508 / S288c) GN=SUI2 PE=1 SV=1	34.7	0	0	1	1	4	4	3	3	NF	67000	220000	140000	67000
P34760|TSA1_YEAST	TSA1	Peroxiredoxin TSA1 OS=Saccharomyces cerevisiae (strain ATCC 204508 / S288c) GN=TSA1 PE=1 SV=3	21.58	0	0	2	2	2	2	4	4	NF	300000	150000	320000	150000
P40462|TM108_YEAST	TMA108	Protein TMA108 OS=Saccharomyces cerevisiae (strain ATCC 204508 / S288c) GN=TMA108 PE=1 SV=1	107.66	0	0	5	5	2	2	1	1	NF	290000	50000	36000	36000
P19735|PRP6_YEAST	PRP6	Pre-mRNA-splicing factor 6 OS=Saccharomyces cerevisiae (strain ATCC 204508 / S288c) GN=PRP6 PE=1 SV=1	104.16	0	0	4	4	2	2	2	2	NF	220000	64000	49000	49000
P00937|TRPG_YEAST	TRP3	Multifunctional tryptophan biosynthesis protein OS=Saccharomyces cerevisiae (strain ATCC 204508 / S288c) GN=TRP3 PE=1 SV=2	53.46	0	0	1	1	3	3	4	4	NF	85000	150000	260000	85000
P14906|SEC63_YEAST	SEC63	Protein translocation protein SEC63 OS=Saccharomyces cerevisiae (strain ATCC 204508 / S288c) GN=SEC63 PE=1 SV=2	75.3	0	0	4	4	2	2	2	2	NF	230000	58000	36000	36000
Q00055|GPD1_YEAST	GPD1	Glycerol-3-phosphate dehydrogenase [NAD(+)] 1 OS=Saccharomyces cerevisiae (strain ATCC 204508 / S288c) GN=GPD1 PE=1 SV=4	42.84	0	0	3	3	2	2	3	3	NF	250000	84000	120000	84000
P40471|AYR1_YEAST	AYR1	NADPH-dependent 1-acyldihydroxyacetone phosphate reductase OS=Saccharomyces cerevisiae (strain ATCC 204508 / S288c) GN=AYR1 PE=1 SV=1	32.79	0	0	1	1	5	5	1	1	NF	290000	610000	39000	39000
P22211|NPR1_YEAST	NPR1	Nitrogen permease reactivator protein OS=Saccharomyces cerevisiae (strain ATCC 204508 / S288c) GN=NPR1 PE=1 SV=2	85.94	0	0	4	4	0	0	3	3	NF	310000	NF	150000	150000
P39524|ATC3_YEAST	DRS2	Probable phospholipid-transporting ATPase DRS2 OS=Saccharomyces cerevisiae (strain ATCC 204508 / S288c) GN=DRS2 PE=1 SV=2	153.67	0	0	3	3	4	4	0	0	NF	100000	100000	NF	100000
P34241|URB1_YEAST	URB1	Nucleolar pre-ribosomal-associated protein 1 OS=Saccharomyces cerevisiae (strain ATCC 204508 / S288c) GN=URB1 PE=1 SV=2	203.16	0	0	4	4	2	2	1	1	NF	180000	42000	8700	8700
P51996|YPT32_YEAST	YPT32	GTP-binding protein YPT32/YPT11 OS=Saccharomyces cerevisiae (strain ATCC 204508 / S288c) GN=YPT32 PE=1 SV=3	24.51	0	0	2	2	5	5	0	0	NF	120000	370000	NF	120000
P27472|GYS2_YEAST	GSY2	Glycogen [starch] synthase isoform 2 OS=Saccharomyces cerevisiae (strain ATCC 204508 / S288c) GN=GSY2 PE=1 SV=3	80.03	0	0	3	3	0	0	4	4	NF	180000	NF	210000	180000
Q06525|URN1_YEAST	URN1	Pre-mRNA-splicing factor URN1 OS=Saccharomyces cerevisiae (strain ATCC 204508 / S288c) GN=URN1 PE=1 SV=1	54.11	0	0	4	4	3	3	0	0	NF	390000	85000	NF	85000
Q12019|MDN1_YEAST	MDN1	Midasin OS=Saccharomyces cerevisiae (strain ATCC 204508 / S288c) GN=MDN1 PE=1 SV=1	558.96	0	0	4	4	1	1	2	2	NF	120000	21000	42000	21000
P48813|GNP1_YEAST	GNP1	High-affinity glutamine permease OS=Saccharomyces cerevisiae (strain ATCC 204508 / S288c) GN=GNP1 PE=1 SV=2	73.55	0	0	5	5	0	0	2	2	NF	470000	NF	58000	58000
P15700|KCY_YEAST	URA6	Uridylate kinase OS=Saccharomyces cerevisiae (strain ATCC 204508 / S288c) GN=URA6 PE=1 SV=1	22.92	0	0	4	4	3	3	0	0	NF	570000	140000	NF	140000
P29703|FNTA_YEAST	RAM2	Protein farnesyltransferase/geranylgeranyltransferase type-1 subunit alpha OS=Saccharomyces cerevisiae (strain ATCC 204508 / S288c) GN=RAM2 PE=1 SV=1	37.48	0	0	0	0	5	5	1	1	NF	NF	460000	34000	34000
Q02932|KA120_YEAST	KAP120	Importin beta-like protein KAP120 OS=Saccharomyces cerevisiae (strain ATCC 204508 / S288c) GN=KAP120 PE=1 SV=1	119.55	0	0	2	2	0	0	4	4	NF	130000	NF	120000	120000
P53169|YBP2_YEAST	YBP2	YAP1-binding protein 2 OS=Saccharomyces cerevisiae (strain ATCC 204508 / S288c) GN=YBP2 PE=1 SV=1	73.06	0	0	4	4	2	2	0	0	NF	280000	80000	NF	80000
P17709|HXKG_YEAST	GLK1	Glucokinase-1 OS=Saccharomyces cerevisiae (strain ATCC 204508 / S288c) GN=GLK1 PE=1 SV=1	55.34	0	0	0	0	0	0	5	5	NF	NF	NF	310000	310000
P32849|RAD5_YEAST	RAD5	DNA repair protein RAD5 OS=Saccharomyces cerevisiae (strain ATCC 204508 / S288c) GN=RAD5 PE=1 SV=1	133.92	0	0	5	5	0	0	0	0	NF	230000	NF	NF	230000
P14922|CYC8_YEAST	CYC8	General transcriptional corepressor CYC8 OS=Saccharomyces cerevisiae (strain ATCC 204508 / S288c) GN=CYC8 PE=1 SV=2	107.14	0	0	3	3	1	1	1	1	NF	64000	34000	15000	15000
O13516|RS9A_YEAST	RPS9A	40S ribosomal protein S9-A OS=Saccharomyces cerevisiae (strain ATCC 204508 / S288c) GN=RPS9A PE=1 SV=3	22.43	0	0	0	0	0	0	5	5	NF	NF	NF	230000	230000
P20435|RPAB2_YEAST	RPO26	DNA-directed RNA polymerases I, II, and III subunit RPABC2 OS=Saccharomyces cerevisiae (strain ATCC 204508 / S288c) GN=RPO26 PE=1 SV=1	17.9	3	3	4	4	2	2	4	4	500000	1400000	520000	720000	500000
P40348|RFC2_YEAST	RFC2	Replication factor C subunit 2 OS=Saccharomyces cerevisiae (strain ATCC 204508 / S288c) GN=RFC2 PE=1 SV=1	39.72	0	0	4	4	4	4	2	3	NF	300000	970000	100000	100000
P12754|EI2BD_YEAST	GCD2	Translation initiation factor eIF-2B subunit delta OS=Saccharomyces cerevisiae (strain ATCC 204508 / S288c) GN=GCD2 PE=1 SV=1	70.81	0	0	4	4	4	4	3	3	NF	280000	170000	82000	82000
P21147|ACO1_YEAST	OLE1	Acyl-CoA desaturase 1 OS=Saccharomyces cerevisiae (strain ATCC 204508 / S288c) GN=OLE1 PE=1 SV=2	58.37	0	0	4	4	2	2	4	4	NF	290000	81000	150000	81000
P22202|HSP74_YEAST	SSA4	Heat shock protein SSA4 OS=Saccharomyces cerevisiae (strain ATCC 204508 / S288c) GN=SSA4 PE=1 SV=3	69.61	0	0	3	3	4	4	3	3	NF	390000	240000	170000	170000
P40327|PRS4_YEAST	RPT2	26S protease regulatory subunit 4 homolog OS=Saccharomyces cerevisiae (strain ATCC 204508 / S288c) GN=RPT2 PE=1 SV=3	48.8	0	0	3	3	3	3	4	4	NF	190000	69000	120000	69000
P40015|ISC1_YEAST	ISC1	Inositol phosphosphingolipids phospholipase C OS=Saccharomyces cerevisiae (strain ATCC 204508 / S288c) GN=ISC1 PE=1 SV=1	53.91	0	0	2	2	4	4	4	4	NF	130000	170000	240000	130000
P28241|IDH2_YEAST	IDH2	Isocitrate dehydrogenase [NAD] subunit 2, mitochondrial OS=Saccharomyces cerevisiae (strain ATCC 204508 / S288c) GN=IDH2 PE=1 SV=1	39.71	0	0	3	3	4	4	2	2	NF	270000	170000	64000	64000
P48164|RS7B_YEAST	RPS7B	40S ribosomal protein S7-B OS=Saccharomyces cerevisiae (strain ATCC 204508 / S288c) GN=RPS7B PE=1 SV=1	21.62	0	0	3	3	4	4	2	2	NF	330000	330000	170000	170000
P09733|TBA1_YEAST	TUB1	Tubulin alpha-1 chain OS=Saccharomyces cerevisiae (strain ATCC 204508 / S288c) GN=TUB1 PE=1 SV=2	49.77	0	0	4	4	2	2	3	3	NF	2500000	380000	1000000	380000
P05748|RL15A_YEAST	RPL15A	60S ribosomal protein L15-A OS=Saccharomyces cerevisiae (strain ATCC 204508 / S288c) GN=RPL15A PE=1 SV=3	24.41	0	0	3	3	2	2	4	4	NF	160000	86000	160000	86000
P36040|POC2_YEAST	ADD66	Proteasome assembly chaperone 2 OS=Saccharomyces cerevisiae (strain ATCC 204508 / S288c) GN=ADD66 PE=1 SV=1	30.72	0	0	2	2	4	5	2	2	NF	280000	390000	120000	120000
P05738|RL9A_YEAST	RPL9A	60S ribosomal protein L9-A OS=Saccharomyces cerevisiae (strain ATCC 204508 / S288c) GN=RPL9A PE=1 SV=2	21.56	1	2	1	1	3	3	3	3	11000	100000	100000	160000	11000
B5VM30|SHE2_YEAS6	SHE2	SWI5-dependent HO expression protein 2 OS=Saccharomyces cerevisiae (strain AWRI1631) GN=SHE2 PE=3 SV=1	28.23	0	0	3	3	3	3	2	2	NF	230000	140000	150000	140000
Q04602|VBA4_YEAST	VBA4	Vacuolar basic amino acid transporter 4 OS=Saccharomyces cerevisiae (strain ATCC 204508 / S288c) GN=VBA4 PE=1 SV=1	85.63	0	0	2	2	2	2	4	4	NF	69000	26000	98000	26000
P53909|ADE_YEAST	AAH1	Adenine deaminase OS=Saccharomyces cerevisiae (strain ATCC 204508 / S288c) GN=AAH1 PE=1 SV=1	39.61	0	0	4	4	1	2	2	2	NF	190000	33000	110000	33000
P50085|PHB2_YEAST	PHB2	Prohibitin-2 OS=Saccharomyces cerevisiae (strain ATCC 204508 / S288c) GN=PHB2 PE=1 SV=2	34.39	0	0	0	0	4	4	4	4	NF	NF	360000	370000	360000
P40212|RL13B_YEAST	RPL13B	60S ribosomal protein L13-B OS=Saccharomyces cerevisiae (strain ATCC 204508 / S288c) GN=RPL13B PE=1 SV=1	22.51	3	3	3	3	1	1	1	1	32000	190000	19000	12000	12000
P14681|KSS1_YEAST	KSS1	Mitogen-activated protein kinase KSS1 OS=Saccharomyces cerevisiae (strain ATCC 204508 / S288c) GN=KSS1 PE=1 SV=1	42.66	0	0	2	2	3	3	3	3	NF	94000	140000	83000	83000
P16140|VATB_YEAST	VMA2	V-type proton ATPase subunit B OS=Saccharomyces cerevisiae (strain ATCC 204508 / S288c) GN=VMA2 PE=1 SV=2	57.71	0	0	3	3	1	1	4	4	NF	190000	38000	130000	38000
Q02326|RL6A_YEAST	RPL6A	60S ribosomal protein L6-A OS=Saccharomyces cerevisiae (strain ATCC 204508 / S288c) GN=RPL6A PE=1 SV=2	19.95	2	2	0	0	2	2	4	4	34000	NF	110000	150000	34000
P39966|PP2C2_YEAST	PTC2	Protein phosphatase 2C homolog 2 OS=Saccharomyces cerevisiae (strain ATCC 204508 / S288c) GN=PTC2 PE=1 SV=1	50.36	0	0	2	2	2	2	3	3	NF	30000	70000	150000	30000
Q08754|BUD7_YEAST	BUD7	Bud site selection protein 7 OS=Saccharomyces cerevisiae (strain ATCC 204508 / S288c) GN=BUD7 PE=1 SV=1	84.78	0	0	3	3	2	2	2	2	NF	120000	98000	87000	87000
P05740|RL17A_YEAST	RPL17A	60S ribosomal protein L17-A OS=Saccharomyces cerevisiae (strain ATCC 204508 / S288c) GN=RPL17A PE=1 SV=4	20.54	0	0	0	0	3	3	4	4	NF	NF	74000	170000	74000
Q06263|VTA1_YEAST	VTA1	Vacuolar protein sorting-associated protein VTA1 OS=Saccharomyces cerevisiae (strain ATCC 204508 / S288c) GN=VTA1 PE=1 SV=1	37.29	0	0	4	4	3	3	0	0	NF	220000	160000	NF	160000
P26321|RL5_YEAST	RPL5	60S ribosomal protein L5 OS=Saccharomyces cerevisiae (strain ATCC 204508 / S288c) GN=RPL5 PE=1 SV=4	33.69	0	0	1	1	2	2	4	4	NF	21000	55000	120000	21000
P38759|VPS29_YEAST	VPS29	Vacuolar protein sorting-associated protein 29 OS=Saccharomyces cerevisiae (strain ATCC 204508 / S288c) GN=VPS29 PE=1 SV=1	30.99	0	0	3	3	3	3	1	1	NF	290000	150000	69000	69000
P38903|2A5D_YEAST	RTS1	Serine/threonine-protein phosphatase 2A 56 kDa regulatory subunit delta isoform OS=Saccharomyces cerevisiae (strain ATCC 204508 / S288c) GN=RTS1 PE=1 SV=2	85.28	0	0	2	2	1	1	4	4	NF	180000	33000	230000	33000
Q08925|MRN1_YEAST	MRN1	RNA-binding protein MRN1 OS=Saccharomyces cerevisiae (strain ATCC 204508 / S288c) GN=MRN1 PE=1 SV=1	68.62	0	0	3	3	2	2	2	2	NF	250000	94000	74000	74000
P40088|FTR1_YEAST	FTR1	Plasma membrane iron permease OS=Saccharomyces cerevisiae (strain ATCC 204508 / S288c) GN=FTR1 PE=1 SV=1	45.69	0	0	3	3	4	4	0	0	NF	210000	160000	NF	160000
P38764|RPN1_YEAST	RPN1	26S proteasome regulatory subunit RPN1 OS=Saccharomyces cerevisiae (strain ATCC 204508 / S288c) GN=RPN1 PE=1 SV=3	109.42	0	0	1	1	1	1	4	4	NF	77000	81000	150000	77000
Q12377|RPN6_YEAST	RPN6	26S proteasome regulatory subunit RPN6 OS=Saccharomyces cerevisiae (strain ATCC 204508 / S288c) GN=RPN6 PE=1 SV=3	49.74	0	0	2	2	2	2	2	2	NF	79000	93000	90000	79000
P34221|PP2C3_YEAST	PTC3	Protein phosphatase 2C homolog 3 OS=Saccharomyces cerevisiae (strain ATCC 204508 / S288c) GN=PTC3 PE=1 SV=4	51.3	0	0	3	3	0	0	3	3	NF	140000	NF	130000	130000
P39721|AIM2_YEAST	AIM2	Protein AIM2 OS=Saccharomyces cerevisiae (strain ATCC 204508 / S288c) GN=AIM2 PE=1 SV=1	27.07	0	0	3	3	3	3	0	0	NF	180000	120000	NF	120000
P32787|MG101_YEAST	MGM101	Mitochondrial genome maintenance protein MGM101 OS=Saccharomyces cerevisiae (strain ATCC 204508 / S288c) GN=MGM101 PE=1 SV=1	30.07	0	0	0	0	4	4	2	2	NF	NF	120000	40000	40000
Q12084|DAS2_YEAST	DAS2	Putative uridine kinase DAS2 OS=Saccharomyces cerevisiae (strain ATCC 204508 / S288c) GN=DAS2 PE=1 SV=1	26.58	0	0	2	2	3	3	1	1	NF	250000	190000	37000	37000
P40545|HIS4_YEAST	HIS6	1-(5-phosphoribosyl)-5-[(5-phosphoribosylamino)methylideneamino] imidazole-4-carboxamide isomerase OS=Saccharomyces cerevisiae (strain ATCC 204508 / S288c) GN=HIS6 PE=1 SV=1	29.54	0	0	2	2	0	0	4	4	NF	160000	NF	100000	100000
Q06287|NEP1_YEAST	EMG1	Ribosomal RNA small subunit methyltransferase NEP1 OS=Saccharomyces cerevisiae (strain ATCC 204508 / S288c) GN=EMG1 PE=1 SV=1	27.88	0	0	0	0	4	4	2	2	NF	NF	130000	65000	65000
P32864|RAEP_YEAST	MRS6	Rab proteins geranylgeranyltransferase component A OS=Saccharomyces cerevisiae (strain ATCC 204508 / S288c) GN=MRS6 PE=1 SV=2	67.33	0	0	1	1	1	1	4	4	NF	42000	32000	110000	32000
P00546|CDK1_YEAST	CDC28	Cyclin-dependent kinase 1 OS=Saccharomyces cerevisiae (strain ATCC 204508 / S288c) GN=CDC28 PE=1 SV=1	34.04	0	0	1	1	3	3	2	2	NF	16000	67000	40000	16000
P49095|GCSP_YEAST	GCV2	Glycine dehydrogenase (decarboxylating), mitochondrial OS=Saccharomyces cerevisiae (strain ATCC 204508 / S288c) GN=GCV2 PE=1 SV=1	114.38	0	0	0	0	2	2	4	4	NF	NF	66000	140000	66000
P53315|SOL4_YEAST	SOL4	6-phosphogluconolactonase 4 OS=Saccharomyces cerevisiae (strain ATCC 204508 / S288c) GN=SOL4 PE=1 SV=1	28.43	0	0	2	2	2	2	2	2	NF	190000	88000	73000	73000
P32563|VPH1_YEAST	VPH1	V-type proton ATPase subunit a, vacuolar isoform OS=Saccharomyces cerevisiae (strain ATCC 204508 / S288c) GN=VPH1 PE=1 SV=3	95.47	0	0	1	1	2	2	3	3	NF	64000	60000	97000	60000
P25340|ERG4_YEAST	ERG4	Delta(24(24(1)))-sterol reductase OS=Saccharomyces cerevisiae (strain ATCC 204508 / S288c) GN=ERG4 PE=1 SV=2	56	0	0	0	0	2	2	4	4	NF	NF	160000	320000	160000
P21951|DPOE_YEAST	POL2	DNA polymerase epsilon catalytic subunit A OS=Saccharomyces cerevisiae (strain ATCC 204508 / S288c) GN=POL2 PE=1 SV=1	255.51	0	0	1	1	3	3	1	1	NF	29000	170000	13000	13000
P38355|YB8B_YEAST	YBR287W	Uncharacterized transporter YBR287W OS=Saccharomyces cerevisiae (strain ATCC 204508 / S288c) GN=YBR287W PE=1 SV=1	47.48	0	0	1	1	0	0	4	4	NF	91000	NF	200000	91000
P08405|TY1A_YEASX	TY1A	Transposon TyH3 Gag polyprotein OS=Saccharomyces cerevisiae GN=TY1A PE=1 SV=2	48.98	0	0	4	4	0	0	1	1	NF	230000	NF	36000	36000
P04147|PABP_YEAST	PAB1	Polyadenylate-binding protein, cytoplasmic and nuclear OS=Saccharomyces cerevisiae (strain ATCC 204508 / S288c) GN=PAB1 PE=1 SV=4	64.3	0	0	0	0	1	1	4	4	NF	NF	7000	160000	7000
P14741|EI2BA_YEAST	GCN3	Translation initiation factor eIF-2B subunit alpha OS=Saccharomyces cerevisiae (strain ATCC 204508 / S288c) GN=GCN3 PE=1 SV=1	34	0	0	1	1	0	0	4	4	NF	50000	NF	150000	50000
P33202|UFD4_YEAST	UFD4	Ubiquitin fusion degradation protein 4 OS=Saccharomyces cerevisiae (strain ATCC 204508 / S288c) GN=UFD4 PE=1 SV=1	167.74	0	0	2	2	2	2	1	1	NF	160000	52000	8600	8600
P32501|EI2BE_YEAST	GCD6	Translation initiation factor eIF-2B subunit epsilon OS=Saccharomyces cerevisiae (strain ATCC 204508 / S288c) GN=GCD6 PE=1 SV=1	81.11	0	0	3	3	0	0	2	2	NF	450000	NF	53000	53000
P07560|SEC4_YEAST	SEC4	Ras-related protein SEC4 OS=Saccharomyces cerevisiae (strain ATCC 204508 / S288c) GN=SEC4 PE=1 SV=1	23.49	0	0	0	0	4	5	0	0	NF	NF	310000	NF	310000
P00358|G3P2_YEAST	TDH2	Glyceraldehyde-3-phosphate dehydrogenase 2 OS=Saccharomyces cerevisiae (strain ATCC 204508 / S288c) GN=TDH2 PE=1 SV=3	35.82	0	0	0	0	3	3	1	1	NF	NF	140000	34000	34000
P53960|YNE0_YEAST	YNL040W	Putative alanyl-tRNA editing protein alaX OS=Saccharomyces cerevisiae (strain ATCC 204508 / S288c) GN=YNL040W PE=1 SV=1	50.93	0	0	3	3	1	1	0	0	NF	85000	19000	NF	19000
Q06151|DCPS_YEAST	DCS1	m7GpppX diphosphatase OS=Saccharomyces cerevisiae (strain ATCC 204508 / S288c) GN=DCS1 PE=1 SV=1	40.74	0	0	0	0	4	4	0	0	NF	NF	130000	NF	130000
P09880|TRNL_YEAST	TRL1	tRNA ligase OS=Saccharomyces cerevisiae (strain ATCC 204508 / S288c) GN=TRL1 PE=1 SV=1	95.28	0	0	2	2	2	2	0	0	NF	330000	170000	NF	170000
P13586|ATC1_YEAST	PMR1	Calcium-transporting ATPase 1 OS=Saccharomyces cerevisiae (strain ATCC 204508 / S288c) GN=PMR1 PE=1 SV=1	104.5	0	0	4	4	0	0	0	0	NF	360000	NF	NF	360000
A6ZMR9|HFA1_YEAS7	HFA1	Acetyl-CoA carboxylase, mitochondrial OS=Saccharomyces cerevisiae (strain YJM789) GN=HFA1 PE=3 SV=2	259	1	1	1	1	1	1	1	1	13000	54000	11000	23000	11000
P36104|SWD2_YEAST	SWD2	COMPASS component SWD2 OS=Saccharomyces cerevisiae (strain ATCC 204508 / S288c) GN=SWD2 PE=1 SV=1	37.1	0	0	0	0	4	4	0	0	NF	NF	110000	NF	110000
Q00245|RHO3_YEAST	RHO3	GTP-binding protein RHO3 OS=Saccharomyces cerevisiae (strain ATCC 204508 / S288c) GN=RHO3 PE=1 SV=2	25.3	0	0	2	2	2	2	0	0	NF	160000	66000	NF	66000
P36148|GPT2_YEAST	GPT2	Glycerol-3-phosphate O-acyltransferase 2 OS=Saccharomyces cerevisiae (strain ATCC 204508 / S288c) GN=GPT2 PE=1 SV=1	83.59	0	0	2	2	0	0	2	2	NF	91000	NF	82000	82000
P39722|GEM1_YEAST	GEM1	Mitochondrial Rho GTPase 1 OS=Saccharomyces cerevisiae (strain ATCC 204508 / S288c) GN=GEM1 PE=1 SV=1	75.1	0	0	2	2	2	2	0	0	NF	90000	31000	NF	31000
P53868|ALG9_YEAST	ALG9	Alpha-1,2-mannosyltransferase ALG9 OS=Saccharomyces cerevisiae (strain ATCC 204508 / S288c) GN=ALG9 PE=1 SV=1	63.74	0	0	2	2	2	2	0	0	NF	170000	100000	NF	100000
A6ZM02|RS3A2_YEAS7	RPS1B	40S ribosomal protein S1-B OS=Saccharomyces cerevisiae (strain YJM789) GN=RPS1B PE=3 SV=1	28.79	2	2	3	3	2	2	3	3	40000	640000	190000	520000	40000
Q03219|YM44_YEAST	YMR178W	Uncharacterized protein YMR178W OS=Saccharomyces cerevisiae (strain ATCC 204508 / S288c) GN=YMR178W PE=1 SV=1	31.12	0	0	3	3	3	3	3	3	NF	630000	230000	370000	230000
P38234|RFS1_YEAST	RFS1	Protein RFS1 OS=Saccharomyces cerevisiae (strain ATCC 204508 / S288c) GN=RFS1 PE=1 SV=1	22.91	0	0	2	2	3	4	2	3	NF	140000	110000	100000	100000
P0CX43|RL1A_YEAST	RPL1A	60S ribosomal protein L1-A OS=Saccharomyces cerevisiae (strain ATCC 204508 / S288c) GN=RPL1A PE=1 SV=1	24.47	0	0	3	3	3	3	3	3	NF	370000	480000	210000	210000
Q12447|PAA1_YEAST	PAA1	Polyamine N-acetyltransferase 1 OS=Saccharomyces cerevisiae (strain ATCC 204508 / S288c) GN=PAA1 PE=1 SV=1	21.93	0	0	3	3	3	3	3	3	NF	190000	140000	220000	140000
Q08726|GPN2_YEAST	GPN2	GPN-loop GTPase 2 OS=Saccharomyces cerevisiae (strain ATCC 204508 / S288c) GN=GPN2 PE=1 SV=1	39.7	0	0	3	3	2	2	3	3	NF	340000	100000	150000	100000
P50087|MIC26_YEAST	MIC26	MICOS subunit MIC26 OS=Saccharomyces cerevisiae (strain ATCC 204508 / S288c) GN=MIC26 PE=1 SV=1	26.89	0	0	3	3	3	3	2	2	NF	740000	380000	81000	81000
P53011|SEH1_YEAST	SEH1	Nucleoporin SEH1 OS=Saccharomyces cerevisiae (strain ATCC 204508 / S288c) GN=SEH1 PE=1 SV=1	39.1	0	0	2	3	3	4	1	1	NF	230000	120000	34000	34000
P06197|PIS_YEAST	PIS1	CDP-diacylglycerol--inositol 3-phosphatidyltransferase OS=Saccharomyces cerevisiae (strain ATCC 204508 / S288c) GN=PIS1 PE=1 SV=1	24.81	0	0	2	2	3	3	3	3	NF	200000	160000	150000	150000
Q04013|YHM2_YEAST	YHM2	Citrate/oxoglutarate carrier protein OS=Saccharomyces cerevisiae (strain ATCC 204508 / S288c) GN=YHM2 PE=1 SV=1	34.16	0	0	1	2	3	3	2	2	NF	86000	180000	78000	78000
P32588|PUB1_YEAST	PUB1	Nuclear and cytoplasmic polyadenylated RNA-binding protein PUB1 OS=Saccharomyces cerevisiae (strain ATCC 204508 / S288c) GN=PUB1 PE=1 SV=4	50.73	0	0	2	2	2	3	2	2	NF	640000	120000	350000	120000
P40013|BIM1_YEAST	BIM1	Protein BIM1 OS=Saccharomyces cerevisiae (strain ATCC 204508 / S288c) GN=BIM1 PE=1 SV=1	38.34	0	0	3	3	2	2	2	2	NF	5600000	68000	48000	48000
P22146|GAS1_YEAST	GAS1	1,3-beta-glucanosyltransferase GAS1 OS=Saccharomyces cerevisiae (strain ATCC 204508 / S288c) GN=GAS1 PE=1 SV=2	59.54	0	0	2	2	3	4	1	1	NF	110000	120000	7900	7900
P38251|RFC5_YEAST	RFC5	Replication factor C subunit 5 OS=Saccharomyces cerevisiae (strain ATCC 204508 / S288c) GN=RFC5 PE=1 SV=1	39.92	0	0	3	3	2	2	2	2	NF	360000	120000	99000	99000
P32895|KPR1_YEAST	PRS1	Ribose-phosphate pyrophosphokinase 1 OS=Saccharomyces cerevisiae (strain ATCC 204508 / S288c) GN=PRS1 PE=1 SV=1	47.02	0	0	3	4	2	2	1	1	NF	370000	89000	65000	65000
P47176|BCA2_YEAST	BAT2	Branched-chain-amino-acid aminotransferase, cytosolic OS=Saccharomyces cerevisiae (strain ATCC 204508 / S288c) GN=BAT2 PE=1 SV=1	41.6	0	0	2	2	3	4	1	1	NF	360000	340000	96000	96000
Q00402|NUM1_YEAST	NUM1	Nuclear migration protein NUM1 OS=Saccharomyces cerevisiae (strain ATCC 204508 / S288c) GN=NUM1 PE=1 SV=2	312.84	0	0	3	3	2	2	1	1	NF	280000	70000	9900	9900
P16550|APA1_YEAST	APA1	Protein APA1 OS=Saccharomyces cerevisiae (strain ATCC 204508 / S288c) GN=APA1 PE=1 SV=4	36.47	0	0	1	1	2	2	3	3	NF	45000	110000	120000	45000
P40558|CFD1_YEAST	CFD1	Cytosolic Fe-S cluster assembly factor CFD1 OS=Saccharomyces cerevisiae (strain ATCC 204508 / S288c) GN=CFD1 PE=1 SV=1	31.9	0	0	0	0	3	3	3	3	NF	NF	130000	91000	91000
Q06543|GPN3_YEAST	GPN3	GPN-loop GTPase 3 OS=Saccharomyces cerevisiae (strain ATCC 204508 / S288c) GN=GPN3 PE=1 SV=1	30.63	0	0	1	1	3	3	2	2	NF	40000	180000	71000	40000
P53829|CAF40_YEAST	CAF40	Protein CAF40 OS=Saccharomyces cerevisiae (strain ATCC 204508 / S288c) GN=CAF40 PE=1 SV=1	41.13	0	0	3	3	1	1	2	2	NF	230000	24000	95000	24000
P34248|YKK0_YEAST	YKL100C	Probable intramembrane protease YKL100C OS=Saccharomyces cerevisiae (strain ATCC 204508 / S288c) GN=YKL100C PE=1 SV=1	67.48	0	0	3	4	0	0	2	2	NF	350000	NF	53000	53000
P0CX49|RL18A_YEAST	RPL18A	60S ribosomal protein L18-A OS=Saccharomyces cerevisiae (strain ATCC 204508 / S288c) GN=RPL18A PE=1 SV=1	20.55	0	0	0	0	3	3	3	3	NF	NF	92000	64000	64000
P61830|H3_YEAST	HHT1	Histone H3 OS=Saccharomyces cerevisiae (strain ATCC 204508 / S288c) GN=HHT1 PE=1 SV=2	15.35	0	0	3	3	1	1	2	2	NF	530000	120000	150000	120000
Q99288|DET1_YEAST	DET1	Broad-range acid phosphatase DET1 OS=Saccharomyces cerevisiae (strain ATCC 204508 / S288c) GN=DET1 PE=1 SV=1	39.15	0	0	1	1	3	3	1	1	NF	45000	140000	26000	26000
P32802|TMN1_YEAST	EMP70	Transmembrane 9 superfamily member 1 OS=Saccharomyces cerevisiae (strain ATCC 204508 / S288c) GN=EMP70 PE=1 SV=2	75.91	0	0	2	2	0	0	3	3	NF	190000	NF	150000	150000
P50095|IMDH3_YEAST	IMD3	Inosine-5'-monophosphate dehydrogenase 3 OS=Saccharomyces cerevisiae (strain ATCC 204508 / S288c) GN=IMD3 PE=1 SV=1	56.55	0	0	1	1	2	2	2	2	NF	56000	32000	81000	32000
P39540|ELO1_YEAST	ELO1	Elongation of fatty acids protein 1 OS=Saccharomyces cerevisiae (strain ATCC 204508 / S288c) GN=ELO1 PE=1 SV=1	36.21	0	0	2	2	0	0	3	3	NF	160000	NF	220000	160000
P29055|TF2B_YEAST	SUA7	Transcription initiation factor IIB OS=Saccharomyces cerevisiae (strain ATCC 204508 / S288c) GN=SUA7 PE=1 SV=1	38.18	0	0	0	0	2	2	3	3	NF	NF	72000	110000	72000
P22213|SLY1_YEAST	SLY1	Protein SLY1 OS=Saccharomyces cerevisiae (strain ATCC 204508 / S288c) GN=SLY1 PE=1 SV=1	74.63	0	0	1	1	2	2	2	2	NF	33000	22000	78000	22000
Q06142|IMB1_YEAST	KAP95	Importin subunit beta-1 OS=Saccharomyces cerevisiae (strain ATCC 204508 / S288c) GN=KAP95 PE=1 SV=1	94.72	0	0	1	1	3	3	1	1	NF	63000	170000	39000	39000
A6ZQE9|MNN5_YEAS7	MNN5	Alpha-1,2-mannosyltransferase MNN5 OS=Saccharomyces cerevisiae (strain YJM789) GN=MNN5 PE=3 SV=1	67.21	0	0	2	2	0	0	3	3	NF	100000	NF	110000	100000
P0CX83|RL19B_YEAST	RPL19B	60S ribosomal protein L19-B OS=Saccharomyces cerevisiae (strain ATCC 204508 / S288c) GN=RPL19B PE=1 SV=1	21.69	0	0	3	3	1	1	1	1	NF	170000	66000	94000	66000
P05739|RL6B_YEAST	RPL6B	60S ribosomal protein L6-B OS=Saccharomyces cerevisiae (strain ATCC 204508 / S288c) GN=RPL6B PE=1 SV=4	19.97	0	0	0	0	3	3	2	2	NF	NF	66000	71000	66000
Q12055|KAD6_YEAST	FAP7	Adenylate kinase isoenzyme 6 homolog FAP7 OS=Saccharomyces cerevisiae (strain ATCC 204508 / S288c) GN=FAP7 PE=1 SV=1	22.71	0	0	2	2	2	2	1	1	NF	73000	48000	39000	39000
Q12387|NAA25_YEAST	MDM20	N-terminal acetyltransferase B complex subunit MDM20 OS=Saccharomyces cerevisiae (strain ATCC 204508 / S288c) GN=MDM20 PE=1 SV=1	92.75	0	0	3	3	1	1	0	0	NF	180000	28000	NF	28000
P19358|METK2_YEAST	SAM2	S-adenosylmethionine synthase 2 OS=Saccharomyces cerevisiae (strain ATCC 204508 / S288c) GN=SAM2 PE=1 SV=3	42.23	0	0	0	0	3	3	1	1	NF	NF	100000	57000	57000
A6ZTA3|RIX1_YEAS7	RIX1	Pre-rRNA-processing protein RIX1 OS=Saccharomyces cerevisiae (strain YJM789) GN=RIX1 PE=3 SV=1	86.74	0	0	3	3	0	0	1	1	NF	200000	NF	15000	15000
P47102|GEA1_YEAST	GEA1	ARF guanine-nucleotide exchange factor 1 OS=Saccharomyces cerevisiae (strain ATCC 204508 / S288c) GN=GEA1 PE=1 SV=1	159.34	0	0	1	1	1	1	2	2	NF	21000	20000	49000	20000
Q03103|ERO1_YEAST	ERO1	Endoplasmic oxidoreductin-1 OS=Saccharomyces cerevisiae (strain ATCC 204508 / S288c) GN=ERO1 PE=1 SV=1	64.99	0	0	0	0	3	3	1	1	NF	NF	170000	47000	47000
P29509|TRXB1_YEAST	TRR1	Thioredoxin reductase 1 OS=Saccharomyces cerevisiae (strain ATCC 204508 / S288c) GN=TRR1 PE=1 SV=3	34.22	0	0	1	1	3	3	0	0	NF	41000	150000	NF	41000
P32461|DPH2_YEAST	DPH2	Diphthamide biosynthesis protein 2 OS=Saccharomyces cerevisiae (strain ATCC 204508 / S288c) GN=DPH2 PE=1 SV=1	59.74	0	0	1	1	1	1	2	2	NF	30000	18000	60000	18000
Q06409|YL422_YEAST	YLR422W	DOCK-like protein YLR422W OS=Saccharomyces cerevisiae (strain ATCC 204508 / S288c) GN=YLR422W PE=1 SV=1	221.42	0	0	3	3	1	1	0	0	NF	780000	47000	NF	47000
Q12059|ULA1_YEAST	ULA1	NEDD8-activating enzyme E1 regulatory subunit OS=Saccharomyces cerevisiae (strain ATCC 204508 / S288c) GN=ULA1 PE=1 SV=1	52.82	0	0	3	3	1	1	0	0	NF	210000	8200	NF	8200
Q12743|DFM1_YEAST	DFM1	DER1-like family member protein 1 OS=Saccharomyces cerevisiae (strain ATCC 204508 / S288c) GN=DFM1 PE=1 SV=1	38.11	0	0	3	3	0	0	1	1	NF	80000	NF	9900	9900
P40499|ICE2_YEAST	ICE2	Protein ICE2 OS=Saccharomyces cerevisiae (strain ATCC 204508 / S288c) GN=ICE2 PE=1 SV=1	56.3	0	0	2	2	2	2	0	0	NF	97000	67000	NF	67000
P38153|AP3M_YEAST	APM3	AP-3 complex subunit mu OS=Saccharomyces cerevisiae (strain ATCC 204508 / S288c) GN=APM3 PE=1 SV=2	54.8	0	0	3	3	1	1	0	0	NF	300000	57000	NF	57000
P25349|YCP4_YEAST	YCP4	Flavoprotein-like protein YCP4 OS=Saccharomyces cerevisiae (strain ATCC 204508 / S288c) GN=YCP4 PE=1 SV=1	26.33	0	0	0	0	3	3	1	1	NF	NF	92000	66000	66000
P35184|SQT1_YEAST	SQT1	Ribosome assembly protein SQT1 OS=Saccharomyces cerevisiae (strain ATCC 204508 / S288c) GN=SQT1 PE=1 SV=2	47.14	0	0	1	1	1	1	2	2	NF	42000	27000	65000	27000
P32896|PDC2_YEAST	PDC2	Protein PDC2 OS=Saccharomyces cerevisiae (strain ATCC 204508 / S288c) GN=PDC2 PE=1 SV=2	103.88	0	0	3	3	1	1	0	0	NF	240000	40000	NF	40000
P00044|CYC1_YEAST	CYC1	Cytochrome c iso-1 OS=Saccharomyces cerevisiae (strain ATCC 204508 / S288c) GN=CYC1 PE=1 SV=2	12.17	2	2	0	0	0	0	2	2	8600	NF	NF	31000	8600
P32381|ARP2_YEAST	ARP2	Actin-related protein 2 OS=Saccharomyces cerevisiae (strain ATCC 204508 / S288c) GN=ARP2 PE=1 SV=1	44.05	0	0	2	2	1	1	1	1	NF	88000	21000	23000	21000
A6ZV70|CATT_YEAS7	CTT1	Catalase T OS=Saccharomyces cerevisiae (strain YJM789) GN=CTT1 PE=3 SV=2	64.53	0	0	1	1	0	0	3	3	NF	61000	NF	130000	61000
P15646|FBRL_YEAST	NOP1	rRNA 2'-O-methyltransferase fibrillarin OS=Saccharomyces cerevisiae (strain ATCC 204508 / S288c) GN=NOP1 PE=1 SV=1	34.44	0	0	0	0	2	2	2	2	NF	NF	28000	54000	28000
P33313|CNS1_YEAST	CNS1	Hsp70/Hsp90 co-chaperone CNS1 OS=Saccharomyces cerevisiae (strain ATCC 204508 / S288c) GN=CNS1 PE=1 SV=1	44.08	0	0	0	0	2	2	2	2	NF	NF	54000	33000	33000
P36000|AP1B1_YEAST	APL2	AP-1 complex subunit beta-1 OS=Saccharomyces cerevisiae (strain ATCC 204508 / S288c) GN=APL2 PE=1 SV=1	81.82	0	0	3	3	0	0	1	1	NF	120000	NF	4000	4000
P39011|BEM4_YEAST	BEM4	Bud emergence protein 4 OS=Saccharomyces cerevisiae (strain ATCC 204508 / S288c) GN=BEM4 PE=1 SV=1	70.95	0	0	3	3	0	0	1	1	NF	100000	NF	17000	17000
P38791|DHYS_YEAST	DYS1	Deoxyhypusine synthase OS=Saccharomyces cerevisiae (strain ATCC 204508 / S288c) GN=DYS1 PE=1 SV=1	42.86	0	0	2	2	0	0	2	2	NF	410000	NF	93000	93000
P38250|IST2_YEAST	IST2	Increased sodium tolerance protein 2 OS=Saccharomyces cerevisiae (strain ATCC 204508 / S288c) GN=IST2 PE=1 SV=2	105.79	0	0	0	0	1	1	3	3	NF	NF	3500	53000	3500
P13663|DHAS_YEAST	HOM2	Aspartate-semialdehyde dehydrogenase OS=Saccharomyces cerevisiae (strain ATCC 204508 / S288c) GN=HOM2 PE=1 SV=1	39.52	0	0	2	2	2	2	0	0	NF	300000	32000	NF	32000
P40990|MSS2_YEAST	MSS2	Protein MSS2, mitochondrial OS=Saccharomyces cerevisiae (strain ATCC 204508 / S288c) GN=MSS2 PE=1 SV=2	41.45	0	0	1	1	3	3	0	0	NF	72000	120000	NF	72000
Q07844|RIX7_YEAST	RIX7	Ribosome biogenesis ATPase RIX7 OS=Saccharomyces cerevisiae (strain ATCC 204508 / S288c) GN=RIX7 PE=1 SV=1	93.01	0	0	3	3	0	0	1	1	NF	200000	NF	36000	36000
P36132|KAE1_YEAST	KAE1	tRNA N6-adenosine threonylcarbamoyltransferase OS=Saccharomyces cerevisiae (strain ATCC 204508 / S288c) GN=KAE1 PE=1 SV=2	42.72	0	0	3	3	0	0	1	1	NF	210000	NF	70000	70000
Q07963|UBR2_YEAST	UBR2	E3 ubiquitin-protein ligase UBR2 OS=Saccharomyces cerevisiae (strain ATCC 204508 / S288c) GN=UBR2 PE=1 SV=1	216.64	0	0	2	2	2	2	0	0	NF	53000	52000	NF	52000
P40468|TAO3_YEAST	TAO3	Cell morphogenesis protein PAG1 OS=Saccharomyces cerevisiae (strain ATCC 204508 / S288c) GN=TAO3 PE=1 SV=1	269.69	0	0	3	3	1	1	0	0	NF	5400000	14000	NF	14000
Q02773|RPM2_YEAST	RPM2	Ribonuclease P protein component, mitochondrial OS=Saccharomyces cerevisiae (strain ATCC 204508 / S288c) GN=RPM2 PE=1 SV=1	139.26	0	0	2	2	2	2	0	0	NF	120000	66000	NF	66000
P38768|PIH1_YEAST	PIH1	Protein interacting with Hsp90 1 OS=Saccharomyces cerevisiae (strain ATCC 204508 / S288c) GN=PIH1 PE=1 SV=1	39.49	0	0	0	0	1	1	3	3	NF	NF	9800	94000	9800
P38329|VHC1_YEAST	VHC1	Vacuolar cation-chloride cotransporter 1 OS=Saccharomyces cerevisiae (strain ATCC 204508 / S288c) GN=VHC1 PE=1 SV=1	123.92	0	0	2	2	2	2	0	0	NF	290000	74000	NF	74000
C7GKY0|MTNB_YEAS2	MDE1	Methylthioribulose-1-phosphate dehydratase OS=Saccharomyces cerevisiae (strain JAY291) GN=MDE1 PE=3 SV=1	27.4	0	0	0	0	0	0	3	3	NF	NF	NF	170000	170000
P47137|YJ66_YEAST	YJR096W	Uncharacterized oxidoreductase YJR096W OS=Saccharomyces cerevisiae (strain ATCC 204508 / S288c) GN=YJR096W PE=1 SV=1	32.32	0	0	0	0	0	0	3	3	NF	NF	NF	96000	96000
P53199|ERG26_YEAST	ERG26	Sterol-4-alpha-carboxylate 3-dehydrogenase, decarboxylating OS=Saccharomyces cerevisiae (strain ATCC 204508 / S288c) GN=ERG26 PE=1 SV=1	38.68	0	0	2	2	0	0	1	1	NF	130000	NF	15000	15000
Q03702|CCE1_YEAST	CCE1	Cruciform cutting endonuclease 1, mitochondrial OS=Saccharomyces cerevisiae (strain ATCC 204508 / S288c) GN=CCE1 PE=1 SV=1	40.97	0	0	0	0	3	3	0	0	NF	NF	71000	NF	71000
P36013|MAOM_YEAST	MAE1	NAD-dependent malic enzyme, mitochondrial OS=Saccharomyces cerevisiae (strain ATCC 204508 / S288c) GN=MAE1 PE=1 SV=1	74.33	0	0	2	2	1	1	0	0	NF	90000	3500	NF	3500
Q08032|CDC45_YEAST	CDC45	Cell division control protein 45 OS=Saccharomyces cerevisiae (strain ATCC 204508 / S288c) GN=CDC45 PE=1 SV=1	74.2	0	0	3	3	0	0	0	0	NF	600000	NF	NF	600000
P51534|SHE4_YEAST	SHE4	SWI5-dependent HO expression protein 4 OS=Saccharomyces cerevisiae (strain ATCC 204508 / S288c) GN=SHE4 PE=1 SV=2	89.5	0	0	3	3	0	0	0	0	NF	97000	NF	NF	97000
P21373|UTR1_YEAST	UTR1	NAD(+) kinase OS=Saccharomyces cerevisiae (strain ATCC 204508 / S288c) GN=UTR1 PE=1 SV=2	59.43	0	0	2	2	1	1	0	0	NF	170000	37000	NF	37000
P31688|TPS2_YEAST	TPS2	Trehalose-phosphatase OS=Saccharomyces cerevisiae (strain ATCC 204508 / S288c) GN=TPS2 PE=1 SV=3	102.91	0	0	0	0	0	0	3	3	NF	NF	NF	83000	83000
P0CX23|RL20A_YEAST	RPL20A	60S ribosomal protein L20-A OS=Saccharomyces cerevisiae (strain ATCC 204508 / S288c) GN=RPL20A PE=1 SV=1	20.42	0	0	0	0	0	0	3	3	NF	NF	NF	120000	120000
P53617|NRD1_YEAST	NRD1	Protein NRD1 OS=Saccharomyces cerevisiae (strain ATCC 204508 / S288c) GN=NRD1 PE=1 SV=1	63.82	0	0	2	2	0	0	1	1	NF	130000	NF	48000	48000
P38986|ASPG1_YEAST	ASP1	L-asparaginase 1 OS=Saccharomyces cerevisiae (strain ATCC 204508 / S288c) GN=ASP1 PE=1 SV=1	41.37	0	0	0	0	1	1	2	2	NF	NF	21000	59000	21000
P36101|TCD2_YEAST	TCD2	tRNA threonylcarbamoyladenosine dehydratase 2 OS=Saccharomyces cerevisiae (strain ATCC 204508 / S288c) GN=TCD2 PE=1 SV=1	50.23	0	0	0	0	0	0	3	3	NF	NF	NF	130000	130000
P38970|HAL5_YEAST	HAL5	Serine/threonine-protein kinase HAL5 OS=Saccharomyces cerevisiae (strain ATCC 204508 / S288c) GN=HAL5 PE=1 SV=2	95.4	0	0	0	0	2	2	1	1	NF	NF	39000	24000	24000
P34253|KTI12_YEAST	KTI12	Protein KTI12 OS=Saccharomyces cerevisiae (strain ATCC 204508 / S288c) GN=KTI12 PE=1 SV=2	35.3	0	0	0	0	3	3	0	0	NF	NF	120000	NF	120000
P12684|HMDH2_YEAST	HMG2	3-hydroxy-3-methylglutaryl-coenzyme A reductase 2 OS=Saccharomyces cerevisiae (strain ATCC 204508 / S288c) GN=HMG2 PE=1 SV=1	115.62	0	0	1	1	0	0	2	2	NF	37000	NF	88000	37000
P53276|UTP8_YEAST	UTP8	U3 small nucleolar RNA-associated protein 8 OS=Saccharomyces cerevisiae (strain ATCC 204508 / S288c) GN=UTP8 PE=1 SV=1	80.14	0	0	3	3	0	0	0	0	NF	130000	NF	NF	130000
P39531|RCY1_YEAST	RCY1	Recyclin-1 OS=Saccharomyces cerevisiae (strain ATCC 204508 / S288c) GN=RCY1 PE=1 SV=4	97.41	0	0	3	3	0	0	0	0	NF	180000	NF	NF	180000
P40482|SEC24_YEAST	SEC24	Protein transport protein SEC24 OS=Saccharomyces cerevisiae (strain ATCC 204508 / S288c) GN=SEC24 PE=1 SV=1	103.57	0	0	0	0	0	0	3	3	NF	NF	NF	43000	43000
P32806|GYP6_YEAST	GYP6	GTPase-activating protein GYP6 OS=Saccharomyces cerevisiae (strain ATCC 204508 / S288c) GN=GYP6 PE=1 SV=2	53.78	0	0	3	3	0	0	0	0	NF	210000	NF	NF	210000
P39730|IF2P_YEAST	FUN12	Eukaryotic translation initiation factor 5B OS=Saccharomyces cerevisiae (strain ATCC 204508 / S288c) GN=FUN12 PE=1 SV=2	112.2	0	0	3	3	0	0	0	0	NF	190000	NF	NF	190000
P38972|PUR4_YEAST	ADE6	Phosphoribosylformylglycinamidine synthase OS=Saccharomyces cerevisiae (strain ATCC 204508 / S288c) GN=ADE6 PE=1 SV=2	148.81	0	0	0	0	3	3	0	0	NF	NF	71000	NF	71000
Q03016|GIP3_YEAST	GIP3	GLC7-interacting protein 3 OS=Saccharomyces cerevisiae (strain ATCC 204508 / S288c) GN=GIP3 PE=1 SV=1	140.8	0	0	3	3	0	0	0	0	NF	86000	NF	NF	86000
A6ZZV7|LAC1_YEAS7	LAC1	Sphingosine N-acyltransferase LAC1 OS=Saccharomyces cerevisiae (strain YJM789) GN=LAC1 PE=3 SV=1	48.96	0	0	2	3	2	2	2	3	NF	320000	110000	140000	110000
P25694|CDC48_YEAST	CDC48	Cell division control protein 48 OS=Saccharomyces cerevisiae (strain ATCC 204508 / S288c) GN=CDC48 PE=1 SV=3	91.94	0	0	2	2	2	2	2	3	NF	49000	38000	67000	38000
Q12522|IF6_YEAST	TIF6	Eukaryotic translation initiation factor 6 OS=Saccharomyces cerevisiae (strain ATCC 204508 / S288c) GN=TIF6 PE=1 SV=1	26.44	0	0	2	2	2	2	2	2	NF	120000	120000	33000	33000
P04710|ADT1_YEAST	AAC1	ADP,ATP carrier protein 1 OS=Saccharomyces cerevisiae (strain ATCC 204508 / S288c) GN=AAC1 PE=1 SV=1	34.1	0	0	2	2	2	2	2	2	NF	740000	330000	370000	330000
P46971|PMT4_YEAST	PMT4	Dolichyl-phosphate-mannose--protein mannosyltransferase 4 OS=Saccharomyces cerevisiae (strain ATCC 204508 / S288c) GN=PMT4 PE=1 SV=1	87.91	0	0	1	1	2	2	2	2	NF	34000	60000	57000	34000
P53145|LSG1_YEAST	LSG1	Large subunit GTPase 1 OS=Saccharomyces cerevisiae (strain ATCC 204508 / S288c) GN=LSG1 PE=1 SV=1	72.68	0	0	2	2	1	1	2	2	NF	74000	39000	47000	39000
B5VK45|UBA4_YEAS6	UBA4	Adenylyltransferase and sulfurtransferase UBA4 OS=Saccharomyces cerevisiae (strain AWRI1631) GN=UBA4 PE=3 SV=1	49.33	0	0	2	2	2	2	1	1	NF	160000	92000	39000	39000
P38749|YAP3_YEAST	YAP3	AP-1-like transcription factor YAP3 OS=Saccharomyces cerevisiae (strain ATCC 204508 / S288c) GN=YAP3 PE=1 SV=1	37.93	0	0	2	2	1	1	1	1	NF	120000	110000	82000	82000
P41543|OST1_YEAST	OST1	Dolichyl-diphosphooligosaccharide--protein glycosyltransferase subunit 1 OS=Saccharomyces cerevisiae (strain ATCC 204508 / S288c) GN=OST1 PE=1 SV=1	54.04	0	0	1	1	1	1	2	2	NF	40000	8700	61000	8700
Q03771|ACL4_YEAST	ACL4	Assembly chaperone of RPL4 OS=Saccharomyces cerevisiae (strain ATCC 204508 / S288c) GN=ACL4 PE=1 SV=1	42.92	0	0	2	2	2	2	0	0	NF	200000	80000	NF	80000
P38116|ARL1_YEAST	ARL1	ADP-ribosylation factor-like protein 1 OS=Saccharomyces cerevisiae (strain ATCC 204508 / S288c) GN=ARL1 PE=1 SV=4	20.42	0	0	1	1	1	1	2	2	NF	56000	31000	26000	26000
P38193|PP4R2_YEAST	PSY4	Serine/threonine-protein phosphatase 4 regulatory subunit 2 OS=Saccharomyces cerevisiae (strain ATCC 204508 / S288c) GN=PSY4 PE=1 SV=1	50.62	0	0	2	2	2	2	0	0	NF	140000	55000	NF	55000
P20424|SRP54_YEAST	SRP54	Signal recognition particle subunit SRP54 OS=Saccharomyces cerevisiae (strain ATCC 204508 / S288c) GN=SRP54 PE=1 SV=2	59.58	0	0	2	2	1	1	1	1	NF	56000	14000	18000	14000
Q03233|ADD37_YEAST	ADD37	Alpha1-proteinase inhibitor-degradation deficient protein 37 OS=Saccharomyces cerevisiae (strain ATCC 204508 / S288c) GN=ADD37 PE=1 SV=1	22.1	0	0	1	1	1	1	2	2	NF	73000	52000	110000	52000
P26784|RL16A_YEAST	RPL16A	60S ribosomal protein L16-A OS=Saccharomyces cerevisiae (strain ATCC 204508 / S288c) GN=RPL16A PE=1 SV=3	22.19	1	1	1	1	1	1	1	1	3400	130000	58000	52000	3400
P28007|GAR1_YEAST	GAR1	H/ACA ribonucleoprotein complex subunit 1 OS=Saccharomyces cerevisiae (strain ATCC 204508 / S288c) GN=GAR1 PE=1 SV=1	21.47	0	0	2	2	1	1	1	1	NF	62000	19000	44000	19000
P15790|CSK21_YEAST	CKA1	Casein kinase II subunit alpha OS=Saccharomyces cerevisiae (strain ATCC 204508 / S288c) GN=CKA1 PE=1 SV=1	44.64	0	0	2	2	0	0	2	2	NF	48000	NF	45000	45000
P40094|COG3_YEAST	COG3	Conserved oligomeric Golgi complex subunit 3 OS=Saccharomyces cerevisiae (strain ATCC 204508 / S288c) GN=COG3 PE=1 SV=1	92.49	0	0	1	1	2	3	0	0	NF	37000	44000	NF	37000
P40157|VID27_YEAST	VID27	Vacuolar import and degradation protein 27 OS=Saccharomyces cerevisiae (strain ATCC 204508 / S288c) GN=VID27 PE=1 SV=1	88.79	0	0	2	2	2	2	0	0	NF	180000	91000	NF	91000
P33298|PRS6B_YEAST	RPT3	26S protease regulatory subunit 6B homolog OS=Saccharomyces cerevisiae (strain ATCC 204508 / S288c) GN=RPT3 PE=1 SV=2	47.86	0	0	2	2	0	0	2	2	NF	290000	NF	87000	87000
P48439|OST3_YEAST	OST3	Dolichyl-diphosphooligosaccharide--protein glycosyltransferase subunit 3 OS=Saccharomyces cerevisiae (strain ATCC 204508 / S288c) GN=OST3 PE=1 SV=1	39.46	0	0	2	2	0	0	2	2	NF	120000	NF	77000	77000
P32263|P5CR_YEAST	PRO3	Pyrroline-5-carboxylate reductase OS=Saccharomyces cerevisiae (strain ATCC 204508 / S288c) GN=PRO3 PE=1 SV=1	30.11	0	0	1	1	1	1	2	2	NF	27000	31000	64000	27000
Q12029|FSF1_YEAST	FSF1	Probable mitochondrial transport protein FSF1 OS=Saccharomyces cerevisiae (strain ATCC 204508 / S288c) GN=FSF1 PE=1 SV=1	35.39	0	0	2	2	0	0	2	2	NF	86000	NF	64000	64000
Q99297|ODC2_YEAST	ODC2	Mitochondrial 2-oxodicarboxylate carrier 2 OS=Saccharomyces cerevisiae (strain ATCC 204508 / S288c) GN=ODC2 PE=1 SV=1	33.98	0	0	0	0	2	2	2	2	NF	NF	66000	69000	66000
Q06245|SEC10_YEAST	SEC10	Exocyst complex component SEC10 OS=Saccharomyces cerevisiae (strain ATCC 204508 / S288c) GN=SEC10 PE=1 SV=1	100.28	0	0	2	2	0	0	2	2	NF	37000	NF	43000	37000
P40207|YM17_YEAST	YMR134W	Uncharacterized protein YMR134W OS=Saccharomyces cerevisiae (strain ATCC 204508 / S288c) GN=YMR134W PE=1 SV=1	27.9	0	0	1	1	2	2	1	1	NF	100000	36000	20000	20000
P33299|PRS7_YEAST	RPT1	26S protease regulatory subunit 7 homolog OS=Saccharomyces cerevisiae (strain ATCC 204508 / S288c) GN=RPT1 PE=1 SV=1	51.95	0	0	2	2	2	2	0	0	NF	130000	53000	NF	53000
P46682|AP3B_YEAST	APL6	AP-3 complex subunit beta OS=Saccharomyces cerevisiae (strain ATCC 204508 / S288c) GN=APL6 PE=1 SV=2	91.55	0	0	1	1	1	1	2	2	NF	39000	15000	19000	15000
Q12335|PST2_YEAST	PST2	Protoplast secreted protein 2 OS=Saccharomyces cerevisiae (strain ATCC 204508 / S288c) GN=PST2 PE=1 SV=1	20.95	0	0	0	0	1	1	2	2	NF	NF	27000	82000	27000
Q01662|MAP1_YEAST	MAP1	Methionine aminopeptidase 1 OS=Saccharomyces cerevisiae (strain ATCC 204508 / S288c) GN=MAP1 PE=1 SV=2	43.35	0	0	0	0	1	1	2	2	NF	NF	25000	66000	25000
P53830|CUS2_YEAST	CUS2	Cold sensitive U2 snRNA suppressor 2 OS=Saccharomyces cerevisiae (strain ATCC 204508 / S288c) GN=CUS2 PE=1 SV=1	32.26	0	0	2	2	1	1	0	0	NF	110000	70000	NF	70000
P53200|EFM5_YEAST	EFM5	Protein-lysine N-methyltransferase EFM5 OS=Saccharomyces cerevisiae (strain ATCC 204508 / S288c) GN=EFM5 PE=1 SV=2	28.56	0	0	0	0	2	2	1	1	NF	NF	92000	42000	42000
P32492|MYO4_YEAST	MYO4	Myosin-4 OS=Saccharomyces cerevisiae (strain ATCC 204508 / S288c) GN=MYO4 PE=1 SV=1	169.24	0	0	1	1	2	2	0	0	NF	190000	140000	NF	140000
P35194|UTP20_YEAST	UTP20	U3 small nucleolar RNA-associated protein 20 OS=Saccharomyces cerevisiae (strain ATCC 204508 / S288c) GN=UTP20 PE=1 SV=3	287.38	0	0	2	2	1	1	0	0	NF	110000	29000	NF	29000
P52920|NBP35_YEAST	NBP35	Cytosolic Fe-S cluster assembly factor NBP35 OS=Saccharomyces cerevisiae (strain ATCC 204508 / S288c) GN=NBP35 PE=1 SV=1	35.23	0	0	1	1	0	0	2	2	NF	75000	NF	69000	69000
Q12117|MRH1_YEAST	MRH1	Protein MRH1 OS=Saccharomyces cerevisiae (strain ATCC 204508 / S288c) GN=MRH1 PE=1 SV=1	36.17	0	0	0	0	1	1	2	2	NF	NF	24000	61000	24000
P00360|G3P1_YEAST	TDH1	Glyceraldehyde-3-phosphate dehydrogenase 1 OS=Saccharomyces cerevisiae (strain ATCC 204508 / S288c) GN=TDH1 PE=1 SV=3	35.73	0	0	0	0	1	1	2	2	NF	NF	43000	81000	43000
Q04869|YM94_YEAST	YMR315W	Uncharacterized protein YMR315W OS=Saccharomyces cerevisiae (strain ATCC 204508 / S288c) GN=YMR315W PE=1 SV=1	38.19	0	0	2	2	0	0	1	1	NF	100000	NF	61000	61000
A7A031|DRE2_YEAS7	DRE2	Fe-S cluster assembly protein DRE2 OS=Saccharomyces cerevisiae (strain YJM789) GN=DRE2 PE=3 SV=1	38.43	0	0	0	0	1	1	2	2	NF	NF	27000	86000	27000
P46675|STU2_YEAST	STU2	Protein STU2 OS=Saccharomyces cerevisiae (strain ATCC 204508 / S288c) GN=STU2 PE=1 SV=1	100.86	0	0	0	0	1	1	2	2	NF	NF	20000	37000	20000
A6ZU15|ROK1_YEAS7	ROK1	ATP-dependent RNA helicase ROK1 OS=Saccharomyces cerevisiae (strain YJM789) GN=ROK1 PE=3 SV=1	63.63	0	0	2	2	1	1	0	0	NF	22000	27000	NF	22000
P40341|YTA12_YEAST	YTA12	Mitochondrial respiratory chain complexes assembly protein YTA12 OS=Saccharomyces cerevisiae (strain ATCC 204508 / S288c) GN=YTA12 PE=1 SV=2	93.22	0	0	2	2	0	0	1	1	NF	150000	NF	30000	30000
P39727|ERV46_YEAST	ERV46	ER-derived vesicles protein ERV46 OS=Saccharomyces cerevisiae (strain ATCC 204508 / S288c) GN=ERV46 PE=1 SV=2	46.21	0	0	0	0	1	1	2	2	NF	NF	32000	57000	32000
Q02892|NOG1_YEAST	NOG1	Nucleolar GTP-binding protein 1 OS=Saccharomyces cerevisiae (strain ATCC 204508 / S288c) GN=NOG1 PE=1 SV=1	74.36	0	0	1	1	1	1	1	1	NF	26000	8600	8400	8400
P11484|HSP75_YEAST	SSB1	Heat shock protein SSB1 OS=Saccharomyces cerevisiae (strain ATCC 204508 / S288c) GN=SSB1 PE=1 SV=3	66.56	0	0	2	2	0	0	1	1	NF	330000	NF	160000	160000
P42934|PMT6_YEAST	PMT6	Dolichyl-phosphate-mannose--protein mannosyltransferase 6 OS=Saccharomyces cerevisiae (strain ATCC 204508 / S288c) GN=PMT6 PE=1 SV=1	87.97	0	0	2	2	0	0	1	1	NF	180000	NF	24000	24000
P32565|RPN2_YEAST	RPN2	26S proteasome regulatory subunit RPN2 OS=Saccharomyces cerevisiae (strain ATCC 204508 / S288c) GN=RPN2 PE=1 SV=4	104.17	0	0	0	0	2	2	1	1	NF	NF	57000	20000	20000
Q08548|ALE1_YEAST	ALE1	Lysophospholipid acyltransferase OS=Saccharomyces cerevisiae (strain ATCC 204508 / S288c) GN=ALE1 PE=1 SV=1	72.18	0	0	2	2	0	0	1	1	NF	74000	NF	35000	35000
Q04767|TVP18_YEAST	TVP18	Golgi apparatus membrane protein TVP18 OS=Saccharomyces cerevisiae (strain ATCC 204508 / S288c) GN=TVP18 PE=1 SV=1	18.68	0	0	1	1	0	0	2	2	NF	37000	NF	41000	37000
P31380|FUN30_YEAST	FUN30	ATP-dependent helicase FUN30 OS=Saccharomyces cerevisiae (strain ATCC 204508 / S288c) GN=FUN30 PE=1 SV=1	128.43	0	0	1	1	2	2	0	0	NF	18000	20000	NF	18000
Q08886|GPB1_YEAST	GPB1	Guanine nucleotide-binding protein subunit beta 1 OS=Saccharomyces cerevisiae (strain ATCC 204508 / S288c) GN=GPB1 PE=1 SV=1	100.88	0	0	0	0	2	2	1	1	NF	NF	55000	30000	30000
Q12382|DGK1_YEAST	DGK1	CTP-dependent diacylglycerol kinase 1 OS=Saccharomyces cerevisiae (strain ATCC 204508 / S288c) GN=DGK1 PE=1 SV=1	32.82	0	0	2	2	1	1	0	0	NF	100000	22000	NF	22000
P53202|CUL3_YEAST	CUL3	Cullin-3 OS=Saccharomyces cerevisiae (strain ATCC 204508 / S288c) GN=CUL3 PE=1 SV=1	86.06	0	0	2	2	0	0	0	0	NF	70000	NF	NF	70000
P06776|PDE2_YEAST	PDE2	3',5'-cyclic-nucleotide phosphodiesterase 2 OS=Saccharomyces cerevisiae (strain ATCC 204508 / S288c) GN=PDE2 PE=1 SV=2	60.96	0	0	2	2	0	0	0	0	NF	150000	NF	NF	150000
P52286|SKP1_YEAST	SKP1	Suppressor of kinetochore protein 1 OS=Saccharomyces cerevisiae (strain ATCC 204508 / S288c) GN=SKP1 PE=1 SV=2	22.32	0	0	0	0	0	0	2	2	NF	NF	NF	87000	87000
P53845|YIF1_YEAST	YIF1	Protein transport protein YIF1 OS=Saccharomyces cerevisiae (strain ATCC 204508 / S288c) GN=YIF1 PE=1 SV=1	35.48	0	0	2	2	0	0	0	0	NF	52000	NF	NF	52000
P36046|MIA40_YEAST	MIA40	Mitochondrial intermembrane space import and assembly protein 40 OS=Saccharomyces cerevisiae (strain ATCC 204508 / S288c) GN=MIA40 PE=1 SV=2	44.51	0	0	0	0	2	2	0	0	NF	NF	45000	NF	45000
P15496|IDI1_YEAST	IDI1	Isopentenyl-diphosphate Delta-isomerase OS=Saccharomyces cerevisiae (strain ATCC 204508 / S288c) GN=IDI1 PE=1 SV=2	33.33	0	0	0	0	2	2	0	0	NF	NF	36000	NF	36000
P38929|ATC2_YEAST	PMC1	Calcium-transporting ATPase 2 OS=Saccharomyces cerevisiae (strain ATCC 204508 / S288c) GN=PMC1 PE=1 SV=1	130.78	0	0	1	1	0	0	1	1	NF	33000	NF	22000	22000
A6ZWF0|ATG21_YEAS7	ATG21	Autophagy-related protein 21 OS=Saccharomyces cerevisiae (strain YJM789) GN=ATG21 PE=3 SV=1	55.1	0	0	2	2	0	0	0	0	NF	100000	NF	NF	100000
P00924|ENO1_YEAST	ENO1	Enolase 1 OS=Saccharomyces cerevisiae (strain ATCC 204508 / S288c) GN=ENO1 PE=1 SV=3	46.79	0	0	1	1	1	1	0	0	NF	45000	22000	NF	22000
P32331|YMC1_YEAST	YMC1	Carrier protein YMC1, mitochondrial OS=Saccharomyces cerevisiae (strain ATCC 204508 / S288c) GN=YMC1 PE=3 SV=2	33.35	0	0	1	1	0	0	1	1	NF	23000	NF	8100	8100
P31384|CCR4_YEAST	CCR4	Glucose-repressible alcohol dehydrogenase transcriptional effector OS=Saccharomyces cerevisiae (strain ATCC 204508 / S288c) GN=CCR4 PE=1 SV=2	94.61	0	0	1	1	0	0	1	1	NF	37000	NF	43000	37000
P22517|KCC2_YEAST	CMK2	Calcium/calmodulin-dependent protein kinase II OS=Saccharomyces cerevisiae (strain ATCC 204508 / S288c) GN=CMK2 PE=1 SV=2	50.42	0	0	0	0	1	1	1	1	NF	NF	49000	36000	36000
Q06624|RHC31_YEAST	AOS1	DNA damage tolerance protein RHC31 OS=Saccharomyces cerevisiae (strain ATCC 204508 / S288c) GN=AOS1 PE=1 SV=1	39.25	0	0	0	0	2	2	0	0	NF	NF	78000	NF	78000
P14736|RAD4_YEAST	RAD4	DNA repair protein RAD4 OS=Saccharomyces cerevisiae (strain ATCC 204508 / S288c) GN=RAD4 PE=1 SV=3	87.12	0	0	2	2	0	0	0	0	NF	95000	NF	NF	95000
Q06508|LOA1_YEAST	LOA1	Lysophosphatidic acid:oleoyl-CoA acyltransferase 1 OS=Saccharomyces cerevisiae (strain ATCC 204508 / S288c) GN=LOA1 PE=1 SV=1	33.79	0	0	0	0	1	1	1	1	NF	NF	32000	50000	32000
P00410|COX2_YEAST	COX2	Cytochrome c oxidase subunit 2 OS=Saccharomyces cerevisiae (strain ATCC 204508 / S288c) GN=COX2 PE=1 SV=1	28.55	0	0	0	0	0	0	2	2	NF	NF	NF	51000	51000
P53334|SCW4_YEAST	SCW4	Probable family 17 glucosidase SCW4 OS=Saccharomyces cerevisiae (strain ATCC 204508 / S288c) GN=SCW4 PE=1 SV=1	40.15	0	0	2	2	0	0	0	0	NF	57000	NF	NF	57000
P33322|CBF5_YEAST	CBF5	H/ACA ribonucleoprotein complex subunit 4 OS=Saccharomyces cerevisiae (strain ATCC 204508 / S288c) GN=CBF5 PE=1 SV=1	54.67	0	0	0	0	0	0	2	2	NF	NF	NF	83000	83000
P17555|CAP_YEAST	SRV2	Adenylyl cyclase-associated protein OS=Saccharomyces cerevisiae (strain ATCC 204508 / S288c) GN=SRV2 PE=1 SV=1	57.49	0	0	2	2	0	0	0	0	NF	30000	NF	NF	30000
P38811|TRA1_YEAST	TRA1	Transcription-associated protein 1 OS=Saccharomyces cerevisiae (strain ATCC 204508 / S288c) GN=TRA1 PE=1 SV=1	432.91	0	0	2	2	0	0	0	0	NF	1300000	NF	NF	1300000
Q02629|NU100_YEAST	NUP100	Nucleoporin NUP100/NSP100 OS=Saccharomyces cerevisiae (strain ATCC 204508 / S288c) GN=NUP100 PE=1 SV=1	99.93	0	0	1	1	1	1	0	0	NF	66000	29000	NF	29000
P47039|BNA3_YEAST	BNA3	Probable kynurenine--oxoglutarate transaminase BNA3 OS=Saccharomyces cerevisiae (strain ATCC 204508 / S288c) GN=BNA3 PE=1 SV=1	50.05	0	0	0	0	0	0	2	2	NF	NF	NF	74000	74000
A6ZTE8|MGR1_YEAS7	MGR1	Mitochondrial inner membrane i-AAA protease complex subunit MGR1 OS=Saccharomyces cerevisiae (strain YJM789) GN=MGR1 PE=3 SV=1	47	0	0	2	2	0	0	0	0	NF	70000	NF	NF	70000
P36097|TTI1_YEAST	TTI1	TEL2-interacting protein 1 OS=Saccharomyces cerevisiae (strain ATCC 204508 / S288c) GN=TTI1 PE=1 SV=1	118.81	0	0	2	2	0	0	0	0	NF	69000	NF	NF	69000
P40541|SCC3_YEAST	IRR1	Cohesin subunit SCC3 OS=Saccharomyces cerevisiae (strain ATCC 204508 / S288c) GN=IRR1 PE=1 SV=1	132.93	0	0	0	0	2	2	0	0	NF	NF	45000	NF	45000
P48570|HOSC_YEAST	LYS20	Homocitrate synthase, cytosolic isozyme OS=Saccharomyces cerevisiae (strain ATCC 204508 / S288c) GN=LYS20 PE=1 SV=1	47.07	0	0	0	0	0	0	2	2	NF	NF	NF	61000	61000
Q04409|EMI2_YEAST	EMI2	Putative glucokinase-2 OS=Saccharomyces cerevisiae (strain ATCC 204508 / S288c) GN=EMI2 PE=1 SV=1	55.89	0	0	0	0	0	0	2	2	NF	NF	NF	52000	52000
P38206|RFT1_YEAST	RFT1	Oligosaccharide translocation protein RFT1 OS=Saccharomyces cerevisiae (strain ATCC 204508 / S288c) GN=RFT1 PE=1 SV=1	66.17	0	0	2	2	0	0	0	0	NF	130000	NF	NF	130000
Q02207|FOX2_YEAST	FOX2	Peroxisomal hydratase-dehydrogenase-epimerase OS=Saccharomyces cerevisiae (strain ATCC 204508 / S288c) GN=FOX2 PE=2 SV=1	98.64	0	0	1	1	0	0	1	1	NF	9500	NF	49000	9500
P21801|SDHB_YEAST	SDH2	Succinate dehydrogenase [ubiquinone] iron-sulfur subunit, mitochondrial OS=Saccharomyces cerevisiae (strain ATCC 204508 / S288c) GN=SDH2 PE=1 SV=1	30.21	0	0	2	2	0	0	0	0	NF	110000	NF	NF	110000
P32628|RAD23_YEAST	RAD23	UV excision repair protein RAD23 OS=Saccharomyces cerevisiae (strain ATCC 204508 / S288c) GN=RAD23 PE=1 SV=1	42.34	0	0	2	2	0	0	0	0	NF	110000	NF	NF	110000
P53256|RRP46_YEAST	RRP46	Exosome complex component RRP46 OS=Saccharomyces cerevisiae (strain ATCC 204508 / S288c) GN=RRP46 PE=1 SV=2	24.39	0	0	2	2	0	0	0	0	NF	100000	NF	NF	100000
P00925|ENO2_YEAST	ENO2	Enolase 2 OS=Saccharomyces cerevisiae (strain ATCC 204508 / S288c) GN=ENO2 PE=1 SV=2	46.89	0	0	0	0	2	2	0	0	NF	NF	16000	NF	16000
Q12464|RUVB2_YEAST	RVB2	RuvB-like protein 2 OS=Saccharomyces cerevisiae (strain ATCC 204508 / S288c) GN=RVB2 PE=1 SV=1	51.58	0	0	2	2	0	0	0	0	NF	64000	NF	NF	64000
P36775|LONM_YEAST	PIM1	Lon protease homolog, mitochondrial OS=Saccharomyces cerevisiae (strain ATCC 204508 / S288c) GN=PIM1 PE=1 SV=2	127.03	0	0	0	0	2	2	0	0	NF	NF	43000	NF	43000
P53114|MED5_YEAST	NUT1	Mediator of RNA polymerase II transcription subunit 5 OS=Saccharomyces cerevisiae (strain ATCC 204508 / S288c) GN=NUT1 PE=1 SV=1	128.71	0	0	1	1	1	1	0	0	NF	88000	15000	NF	15000
P32264|PROB_YEAST	PRO1	Glutamate 5-kinase OS=Saccharomyces cerevisiae (strain ATCC 204508 / S288c) GN=PRO1 PE=1 SV=2	47.13	0	0	0	0	2	2	0	0	NF	NF	38000	NF	38000
P38242|ALG14_YEAST	ALG14	UDP-N-acetylglucosamine transferase subunit ALG14 OS=Saccharomyces cerevisiae (strain ATCC 204508 / S288c) GN=ALG14 PE=1 SV=1	27.02	0	0	2	2	0	0	0	0	NF	120000	NF	NF	120000
P25371|ADP1_YEAST	ADP1	Probable ATP-dependent permease OS=Saccharomyces cerevisiae (strain ATCC 204508 / S288c) GN=ADP1 PE=1 SV=2	117.16	0	0	0	0	2	2	0	0	NF	NF	24000	NF	24000
P27515|URK1_YEAST	URK1	Uridine kinase OS=Saccharomyces cerevisiae (strain ATCC 204508 / S288c) GN=URK1 PE=1 SV=1	56.26	0	0	2	2	0	0	0	0	NF	87000	NF	NF	87000
P54783|ALO_YEAST	ALO1	D-arabinono-1,4-lactone oxidase OS=Saccharomyces cerevisiae (strain ATCC 204508 / S288c) GN=ALO1 PE=1 SV=1	59.46	0	0	0	0	0	0	2	2	NF	NF	NF	61000	61000
Q06417|TDA5_YEAST	TDA5	Uncharacterized oxidoreductase TDA5 OS=Saccharomyces cerevisiae (strain ATCC 204508 / S288c) GN=TDA5 PE=1 SV=1	36.65	0	0	1	1	1	1	0	0	NF	37000	14000	NF	14000
P18963|IRA1_YEAST	IRA1	Inhibitory regulator protein IRA1 OS=Saccharomyces cerevisiae (strain ATCC 204508 / S288c) GN=IRA1 PE=1 SV=2	350.76	0	0	2	2	0	0	0	0	NF	52000	NF	NF	52000
P38238|TRM7_YEAST	TRM7	tRNA (cytidine(32)/guanosine(34)-2'-O)-methyltransferase OS=Saccharomyces cerevisiae (strain ATCC 204508 / S288c) GN=TRM7 PE=1 SV=1	34.68	0	0	0	0	0	0	2	2	NF	NF	NF	62000	62000
P04051|RPC1_YEAST	RPO31	DNA-directed RNA polymerase III subunit RPC1 OS=Saccharomyces cerevisiae (strain ATCC 204508 / S288c) GN=RPO31 PE=1 SV=1	162.2	0	0	2	2	0	0	0	0	NF	99000	NF	NF	99000
P15019|TAL1_YEAST	TAL1	Transaldolase OS=Saccharomyces cerevisiae (strain ATCC 204508 / S288c) GN=TAL1 PE=1 SV=4	37.01	0	0	2	2	0	0	0	0	NF	83000	NF	NF	83000
P32660|ATC5_YEAST	DNF1	Phospholipid-transporting ATPase DNF1 OS=Saccharomyces cerevisiae (strain ATCC 204508 / S288c) GN=DNF1 PE=1 SV=2	177.69	0	0	2	2	0	0	0	0	NF	49000	NF	NF	49000
P38772|BCD1_YEAST	BCD1	Box C/D snoRNA protein 1 OS=Saccharomyces cerevisiae (strain ATCC 204508 / S288c) GN=BCD1 PE=1 SV=1	42.31	0	0	2	2	0	0	0	0	NF	110000	NF	NF	110000
P43589|SAD1_YEAST	SAD1	Pre-mRNA-splicing factor SAD1 OS=Saccharomyces cerevisiae (strain ATCC 204508 / S288c) GN=SAD1 PE=1 SV=1	52.13	0	0	0	0	0	0	2	2	NF	NF	NF	69000	69000
P47064|AP3S_YEAST	APS3	AP-3 complex subunit sigma OS=Saccharomyces cerevisiae (strain ATCC 204508 / S288c) GN=APS3 PE=1 SV=1	21.92	0	0	0	0	2	2	0	0	NF	NF	85000	NF	85000
P00927|THDH_YEAST	ILV1	Threonine dehydratase, mitochondrial OS=Saccharomyces cerevisiae (strain ATCC 204508 / S288c) GN=ILV1 PE=1 SV=2	63.79	0	0	0	0	0	0	2	2	NF	NF	NF	32000	32000
Q05549|HRQ1_YEAST	HRQ1	ATP-dependent helicase HRQ1 OS=Saccharomyces cerevisiae (strain ATCC 204508 / S288c) GN=HRQ1 PE=1 SV=1	123.47	0	0	0	0	0	0	2	2	NF	NF	NF	72000	72000
Q08650|DGAT2_YEAST	DGA1	Diacylglycerol O-acyltransferase 1 OS=Saccharomyces cerevisiae (strain ATCC 204508 / S288c) GN=DGA1 PE=1 SV=1	47.68	0	0	0	0	2	2	0	0	NF	NF	51000	NF	51000
P53978|EF3B_YEAST	HEF3	Elongation factor 3B OS=Saccharomyces cerevisiae (strain ATCC 204508 / S288c) GN=HEF3 PE=1 SV=2	115.8	0	0	1	8	1	7	1	6	NF	5800000	3200000	1500000	1500000
P20604|PP11_YEAST	SIT4	Serine/threonine-protein phosphatase PP1-1 OS=Saccharomyces cerevisiae (strain ATCC 204508 / S288c) GN=SIT4 PE=1 SV=1	35.51	0	0	1	1	1	1	1	2	NF	62000	74000	90000	62000
P38067|UGA2_YEAST	UGA2	Succinate-semialdehyde dehydrogenase [NADP(+)] OS=Saccharomyces cerevisiae (strain ATCC 204508 / S288c) GN=UGA2 PE=1 SV=2	54.15	0	0	1	1	1	1	1	1	NF	12000	13000	5200	5200
E7LYW0|E7LYW0_YEASV	VIN13_3774	ATP-dependent 6-phosphofructokinase OS=Saccharomyces cerevisiae (strain VIN 13) GN=VIN13_3774 PE=3 SV=1	104.51	0	0	1	1	1	1	1	1	NF	180000	62000	120000	62000
P53954|ALG11_YEAST	ALG11	GDP-Man:Man(3)GlcNAc(2)-PP-Dol alpha-1,2-mannosyltransferase OS=Saccharomyces cerevisiae (strain ATCC 204508 / S288c) GN=ALG11 PE=1 SV=1	63.1	0	0	1	1	1	1	1	1	NF	140000	34000	33000	33000
P33401|PGM1_YEAST	PGM1	Phosphoglucomutase 1 OS=Saccharomyces cerevisiae (strain ATCC 204508 / S288c) GN=PGM1 PE=1 SV=1	63.07	0	0	1	1	1	1	1	1	NF	51000	26000	33000	26000
P26785|RL16B_YEAST	RPL16B	60S ribosomal protein L16-B OS=Saccharomyces cerevisiae (strain ATCC 204508 / S288c) GN=RPL16B PE=1 SV=3	22.24	0	0	1	1	1	1	1	1	NF	120000	94000	130000	94000
P35206|CSG2_YEAST	CSG2	Mannosyl phosphorylinositol ceramide synthase regulatory protein CSG2 OS=Saccharomyces cerevisiae (strain ATCC 204508 / S288c) GN=CSG2 PE=1 SV=2	45.41	0	0	1	1	1	1	1	1	NF	68000	32000	41000	32000
P37293|NAT2_YEAST	NAT2	N-terminal acetyltransferase 2 OS=Saccharomyces cerevisiae (strain ATCC 204508 / S288c) GN=NAT2 PE=1 SV=2	32.78	0	0	1	2	1	1	0	0	NF	190000	90000	NF	90000
P02309|H4_YEAST	HHF1	Histone H4 OS=Saccharomyces cerevisiae (strain ATCC 204508 / S288c) GN=HHF1 PE=1 SV=2	11.36	0	0	1	1	1	1	1	1	NF	190000	120000	76000	76000
Q08959|PGC1_YEAST	PGC1	Phosphatidylglycerol phospholipase C OS=Saccharomyces cerevisiae (strain ATCC 204508 / S288c) GN=PGC1 PE=1 SV=1	37.05	0	0	1	1	1	1	1	1	NF	200000	66000	85000	66000
B3LHT3|B3LHT3_YEAS1	SCRG_01225	Importin beta-5 subunit OS=Saccharomyces cerevisiae (strain RM11-1a) GN=SCRG_01225 PE=4 SV=1	113.87	0	0	1	1	1	1	1	1	NF	100000	68000	29000	29000
P39002|LCF3_YEAST	FAA3	Long-chain-fatty-acid--CoA ligase 3 OS=Saccharomyces cerevisiae (strain ATCC 204508 / S288c) GN=FAA3 PE=1 SV=1	77.9	0	0	1	1	1	1	1	1	NF	290000	68000	69000	68000
Q12692|H2AZ_YEAST	HTZ1	Histone H2A.Z OS=Saccharomyces cerevisiae (strain ATCC 204508 / S288c) GN=HTZ1 PE=1 SV=3	14.27	0	0	1	1	1	1	1	1	NF	360000	75000	110000	75000
P36034|COS9_YEAST	COS9	Protein COS9 OS=Saccharomyces cerevisiae (strain ATCC 204508 / S288c) GN=COS9 PE=3 SV=1	48.51	0	0	0	0	1	2	0	0	NF	NF	62000	NF	62000
P32771|FADH_YEAST	SFA1	S-(hydroxymethyl)glutathione dehydrogenase OS=Saccharomyces cerevisiae (strain ATCC 204508 / S288c) GN=SFA1 PE=1 SV=1	41.02	0	0	0	0	1	1	1	1	NF	NF	57000	51000	51000
P49018|GPI8_YEAST	GPI8	GPI-anchor transamidase OS=Saccharomyces cerevisiae (strain ATCC 204508 / S288c) GN=GPI8 PE=1 SV=1	47.37	0	0	1	1	0	0	1	1	NF	30000	NF	20000	20000
Q12078|SMF3_YEAST	SMF3	Iron transporter SMF3 OS=Saccharomyces cerevisiae (strain ATCC 204508 / S288c) GN=SMF3 PE=1 SV=1	51.74	0	0	1	1	1	1	0	0	NF	67000	46000	NF	46000
Q04182|PDR15_YEAST	PDR15	ATP-dependent permease PDR15 OS=Saccharomyces cerevisiae (strain ATCC 204508 / S288c) GN=PDR15 PE=1 SV=1	172.15	0	0	0	0	1	1	1	1	NF	NF	150000	140000	140000
C8ZF72|HFA1_YEAS8	HFA1	Acetyl-CoA carboxylase, mitochondrial OS=Saccharomyces cerevisiae (strain Lalvin EC1118 / Prise de mousse) GN=HFA1 PE=3 SV=2	259.04	1	1	1	1	0	0	0	0	19000	45000	NF	NF	19000
Q04213|IOC4_YEAST	IOC4	ISWI one complex protein 4 OS=Saccharomyces cerevisiae (strain ATCC 204508 / S288c) GN=IOC4 PE=1 SV=1	55.39	0	0	1	1	1	1	0	0	NF	31000	16000	NF	16000
Q12259|YL108_YEAST	YLR108C	BTB/POZ domain-containing protein YLR108C OS=Saccharomyces cerevisiae (strain ATCC 204508 / S288c) GN=YLR108C PE=1 SV=1	55.57	0	0	0	0	1	1	1	1	NF	NF	30000	36000	30000
Q06485|ATG33_YEAST	ATG33	Autophagy-related protein 33 OS=Saccharomyces cerevisiae (strain ATCC 204508 / S288c) GN=ATG33 PE=1 SV=1	20.39	0	0	1	1	0	0	1	1	NF	210000	NF	110000	110000
P46956|PHO86_YEAST	PHO86	Inorganic phosphate transporter PHO86 OS=Saccharomyces cerevisiae (strain ATCC 204508 / S288c) GN=PHO86 PE=1 SV=1	34.86	0	0	0	0	1	1	1	1	NF	NF	32000	74000	32000
P04161|PUR3_YEAST	ADE8	Phosphoribosylglycinamide formyltransferase OS=Saccharomyces cerevisiae (strain ATCC 204508 / S288c) GN=ADE8 PE=1 SV=1	23.53	0	0	1	1	0	0	1	1	NF	24000	NF	20000	20000
Q12028|AP1G1_YEAST	APL4	AP-1 complex subunit gamma-1 OS=Saccharomyces cerevisiae (strain ATCC 204508 / S288c) GN=APL4 PE=1 SV=1	93.57	0	0	0	0	1	1	1	1	NF	NF	6600	48000	6600
P25358|ELO2_YEAST	ELO2	Elongation of fatty acids protein 2 OS=Saccharomyces cerevisiae (strain ATCC 204508 / S288c) GN=ELO2 PE=1 SV=1	39.98	0	0	1	1	1	1	0	0	NF	300000	40000	NF	40000
P22224|SEC15_YEAST	SEC15	Exocyst complex component SEC15 OS=Saccharomyces cerevisiae (strain ATCC 204508 / S288c) GN=SEC15 PE=1 SV=2	105	0	0	1	1	1	1	0	0	NF	8300	4400	NF	4400
P12611|WHI2_YEAST	WHI2	Growth regulation protein OS=Saccharomyces cerevisiae (strain ATCC 204508 / S288c) GN=WHI2 PE=1 SV=2	55.31	0	0	1	1	0	0	1	1	NF	62000	NF	22000	22000
Q04048|SYF1_YEAST	SYF1	Pre-mRNA-splicing factor SYF1 OS=Saccharomyces cerevisiae (strain ATCC 204508 / S288c) GN=SYF1 PE=1 SV=1	100.17	0	0	1	1	1	1	0	0	NF	25000	13000	NF	13000
P38264|PHO88_YEAST	PHO88	Inorganic phosphate transport protein PHO88 OS=Saccharomyces cerevisiae (strain ATCC 204508 / S288c) GN=PHO88 PE=1 SV=1	21.12	0	0	1	1	0	0	1	1	NF	67000	NF	87000	67000
Q99344|UBA3_YEAST	UBA3	NEDD8-activating enzyme E1 catalytic subunit OS=Saccharomyces cerevisiae (strain ATCC 204508 / S288c) GN=UBA3 PE=1 SV=1	33.26	0	0	1	1	1	1	0	0	NF	20000	23000	NF	20000
A6ZSP9|LAG1_YEAS7	LAG1	Sphingosine N-acyltransferase LAG1 OS=Saccharomyces cerevisiae (strain YJM789) GN=LAG1 PE=3 SV=1	48.44	0	0	1	1	0	0	1	1	NF	87000	NF	44000	44000
B5VF44|AIM6_YEAS6	AIM6	Altered inheritance of mitochondria protein 6 OS=Saccharomyces cerevisiae (strain AWRI1631) GN=AIM6 PE=3 SV=1	44.31	0	0	1	1	0	0	1	1	NF	9100	NF	7800	7800
P23500|MRS4_YEAST	MRS4	Mitochondrial RNA-splicing protein MRS4 OS=Saccharomyces cerevisiae (strain ATCC 204508 / S288c) GN=MRS4 PE=1 SV=1	33.29	0	0	0	0	0	0	1	2	NF	NF	NF	16000	16000
Q06689|YL413_YEAST	YLR413W	Cell membrane protein YLR413W OS=Saccharomyces cerevisiae (strain ATCC 204508 / S288c) GN=YLR413W PE=1 SV=1	72.65	0	0	1	1	0	0	1	1	NF	14000	NF	6700	6700
P09032|EI2BG_YEAST	GCD1	Translation initiation factor eIF-2B subunit gamma OS=Saccharomyces cerevisiae (strain ATCC 204508 / S288c) GN=GCD1 PE=1 SV=3	65.66	0	0	1	1	1	1	0	0	NF	20000	21000	NF	20000
P53012|SCS3_YEAST	SCS3	FIT family protein SCS3 OS=Saccharomyces cerevisiae (strain ATCC 204508 / S288c) GN=SCS3 PE=1 SV=1	42.71	0	0	1	1	0	0	1	1	NF	54000	NF	55000	54000
P32598|PP12_YEAST	GLC7	Serine/threonine-protein phosphatase PP1-2 OS=Saccharomyces cerevisiae (strain ATCC 204508 / S288c) GN=GLC7 PE=1 SV=1	35.88	0	0	0	0	1	1	1	1	NF	NF	53000	36000	36000
P25623|SYP1_YEAST	SYP1	Suppressor of yeast profilin deletion OS=Saccharomyces cerevisiae (strain ATCC 204508 / S288c) GN=SYP1 PE=1 SV=3	96.08	0	0	1	1	0	0	1	1	NF	59000	NF	32000	32000
P49956|CTF18_YEAST	CTF18	Chromosome transmission fidelity protein 18 OS=Saccharomyces cerevisiae (strain ATCC 204508 / S288c) GN=CTF18 PE=1 SV=1	84.32	0	0	1	1	1	1	0	0	NF	18000	17000	NF	17000
P10664|RL4A_YEAST	RPL4A	60S ribosomal protein L4-A OS=Saccharomyces cerevisiae (strain ATCC 204508 / S288c) GN=RPL4A PE=1 SV=4	39.07	0	0	0	0	1	1	1	1	NF	NF	94000	65000	65000
Q12418|GIS3_YEAST	GIS3	Protein GIS3 OS=Saccharomyces cerevisiae (strain ATCC 204508 / S288c) GN=GIS3 PE=1 SV=1	56.32	0	0	1	2	0	0	0	0	NF	810000	NF	NF	810000
P36051|MCD4_YEAST	MCD4	GPI ethanolamine phosphate transferase 1 OS=Saccharomyces cerevisiae (strain ATCC 204508 / S288c) GN=MCD4 PE=1 SV=1	105.63	0	0	1	1	0	0	1	1	NF	73000	NF	33000	33000
P26263|PDC6_YEAST	PDC6	Pyruvate decarboxylase isozyme 3 OS=Saccharomyces cerevisiae (strain ATCC 204508 / S288c) GN=PDC6 PE=1 SV=3	61.54	0	0	1	1	1	1	0	0	NF	42000	100000	NF	42000
P33416|HSP78_YEAST	HSP78	Heat shock protein 78, mitochondrial OS=Saccharomyces cerevisiae (strain ATCC 204508 / S288c) GN=HSP78 PE=1 SV=2	91.28	0	0	0	0	1	1	1	1	NF	NF	33000	39000	33000
P38221|CDS1_YEAST	CDS1	Phosphatidate cytidylyltransferase OS=Saccharomyces cerevisiae (strain ATCC 204508 / S288c) GN=CDS1 PE=1 SV=1	51.79	0	0	1	1	0	0	1	1	NF	45000	NF	14000	14000
P32590|HSP79_YEAST	SSE2	Heat shock protein homolog SSE2 OS=Saccharomyces cerevisiae (strain ATCC 204508 / S288c) GN=SSE2 PE=1 SV=3	77.57	0	0	0	0	1	1	1	1	NF	NF	25000	24000	24000
P40035|PIC2_YEAST	PIC2	Mitochondrial phosphate carrier protein 2 OS=Saccharomyces cerevisiae (strain ATCC 204508 / S288c) GN=PIC2 PE=1 SV=1	33.51	0	0	1	1	0	0	1	1	NF	86000	NF	61000	61000
P41819|DIM1_YEAST	DIM1	Dimethyladenosine transferase OS=Saccharomyces cerevisiae (strain ATCC 204508 / S288c) GN=DIM1 PE=3 SV=1	35.93	0	0	0	0	1	1	1	1	NF	NF	16000	30000	16000
Q12480|ETFA_YEAST	AIM45	Probable electron transfer flavoprotein subunit alpha, mitochondrial OS=Saccharomyces cerevisiae (strain ATCC 204508 / S288c) GN=AIM45 PE=1 SV=1	36.78	0	0	0	0	1	1	1	1	NF	NF	31000	36000	31000
P02294|H2B2_YEAST	HTB2	Histone H2B.2 OS=Saccharomyces cerevisiae (strain ATCC 204508 / S288c) GN=HTB2 PE=1 SV=2	14.23	0	0	1	1	0	0	1	1	NF	430000	NF	150000	150000
P32783|MCES_YEAST	ABD1	mRNA cap guanine-N7 methyltransferase OS=Saccharomyces cerevisiae (strain ATCC 204508 / S288c) GN=ABD1 PE=1 SV=1	50.31	0	0	1	1	0	0	1	1	NF	620000	NF	11000	11000
Q12441|YD12A_YEAST	TY1A-DR3	Transposon Ty1-DR3 Gag polyprotein OS=Saccharomyces cerevisiae (strain ATCC 204508 / S288c) GN=TY1A-DR3 PE=1 SV=1	49.16	0	0	1	1	1	1	0	0	NF	590000	190000	NF	190000
P00729|CBPY_YEAST	PRC1	Carboxypeptidase Y OS=Saccharomyces cerevisiae (strain ATCC 204508 / S288c) GN=PRC1 PE=1 SV=1	59.76	0	0	0	0	1	1	1	1	NF	NF	14000	15000	14000
P34240|ZRT3_YEAST	ZRT3	Zinc-regulated transporter 3 OS=Saccharomyces cerevisiae (strain ATCC 204508 / S288c) GN=ZRT3 PE=1 SV=2	55.37	0	0	1	1	1	1	0	0	NF	35000	33000	NF	33000
P23501|DS1P2_YEAST	YSR3	Dihydrosphingosine 1-phosphate phosphatase YSR3 OS=Saccharomyces cerevisiae (strain ATCC 204508 / S288c) GN=YSR3 PE=3 SV=2	46.46	0	0	0	0	1	1	1	1	NF	NF	44000	22000	22000
A6ZXY5|FAL1_YEAS7	FAL1	ATP-dependent RNA helicase FAL1 OS=Saccharomyces cerevisiae (strain YJM789) GN=FAL1 PE=3 SV=1	45.18	0	0	1	1	0	0	0	0	NF	8300	NF	NF	8300
P25569|GID7_YEAST	GID7	Glucose-induced degradation protein 7 OS=Saccharomyces cerevisiae (strain ATCC 204508 / S288c) GN=GID7 PE=1 SV=2	84.46	0	0	1	1	0	0	0	0	NF	25000	NF	NF	25000
P38966|YD089_YEAST	YDR089W	Uncharacterized protein YDR089W OS=Saccharomyces cerevisiae (strain ATCC 204508 / S288c) GN=YDR089W PE=1 SV=2	98.65	0	0	0	0	0	0	1	1	NF	NF	NF	26000	26000
P39743|RV167_YEAST	RVS167	Reduced viability upon starvation protein 167 OS=Saccharomyces cerevisiae (strain ATCC 204508 / S288c) GN=RVS167 PE=1 SV=1	52.74	0	0	0	0	0	0	1	1	NF	NF	NF	20000	20000
P38323|CLPX_YEAST	MCX1	ATP-dependent clpX-like chaperone, mitochondrial OS=Saccharomyces cerevisiae (strain ATCC 204508 / S288c) GN=MCX1 PE=1 SV=1	57.91	0	0	1	1	0	0	0	0	NF	74000	NF	NF	74000
Q01896|ATN2_YEAST	ENA2	Sodium transport ATPase 2 OS=Saccharomyces cerevisiae (strain ATCC 204508 / S288c) GN=ENA2 PE=1 SV=1	120.24	0	0	1	1	0	0	0	0	NF	68000	NF	NF	68000
Q03758|BUL2_YEAST	BUL2	Ubiquitin ligase-binding protein BUL2 OS=Saccharomyces cerevisiae (strain ATCC 204508 / S288c) GN=BUL2 PE=1 SV=1	104.72	0	0	1	1	0	0	0	0	NF	14000	NF	NF	14000
P23595|PP2A2_YEAST	PPH22	Serine/threonine-protein phosphatase PP2A-2 catalytic subunit OS=Saccharomyces cerevisiae (strain ATCC 204508 / S288c) GN=PPH22 PE=1 SV=1	43.02	0	0	1	1	0	0	0	0	NF	41000	NF	NF	41000
B5VHH5|GMT2_YEAS6	HVG1	Probable GDP-mannose transporter 2 OS=Saccharomyces cerevisiae (strain AWRI1631) GN=HVG1 PE=3 SV=1	27.67	0	0	1	1	0	0	0	0	NF	28000	NF	NF	28000
P43611|OSW7_YEAST	OSW7	Outer spore wall protein 7 OS=Saccharomyces cerevisiae (strain ATCC 204508 / S288c) GN=OSW7 PE=1 SV=1	59.32	0	0	1	1	0	0	0	0	NF	94000	NF	NF	94000
P23201|SPA2_YEAST	SPA2	Protein SPA2 OS=Saccharomyces cerevisiae (strain ATCC 204508 / S288c) GN=SPA2 PE=1 SV=1	163.04	0	0	1	1	0	0	0	0	NF	29000	NF	NF	29000
P47110|DPOD3_YEAST	POL32	DNA polymerase delta subunit 3 OS=Saccharomyces cerevisiae (strain ATCC 204508 / S288c) GN=POL32 PE=1 SV=1	40.28	0	0	1	1	0	0	0	0	NF	45000	NF	NF	45000
P42940|ETFB_YEAST	CIR1	Probable electron transfer flavoprotein subunit beta OS=Saccharomyces cerevisiae (strain ATCC 204508 / S288c) GN=CIR1 PE=1 SV=1	28.74	0	0	0	0	0	0	1	1	NF	NF	NF	17000	17000
Q04002|SCC2_YEAST	SCC2	Sister chromatid cohesion protein 2 OS=Saccharomyces cerevisiae (strain ATCC 204508 / S288c) GN=SCC2 PE=1 SV=1	170.99	0	0	1	1	0	0	0	0	NF	14000	NF	NF	14000
P32901|PTR2_YEAST	PTR2	Peptide transporter PTR2 OS=Saccharomyces cerevisiae (strain ATCC 204508 / S288c) GN=PTR2 PE=1 SV=2	68	0	0	1	1	0	0	0	0	NF	45000	NF	NF	45000
P53847|DSL1_YEAST	DSL1	Protein transport protein DSL1 OS=Saccharomyces cerevisiae (strain ATCC 204508 / S288c) GN=DSL1 PE=1 SV=1	88.02	0	0	1	1	0	0	0	0	NF	26000	NF	NF	26000
Q01939|PRS8_YEAST	RPT6	26S protease regulatory subunit 8 homolog OS=Saccharomyces cerevisiae (strain ATCC 204508 / S288c) GN=RPT6 PE=1 SV=4	45.24	0	0	0	0	1	1	0	0	NF	NF	21000	NF	21000
P32352|ERG2_YEAST	ERG2	C-8 sterol isomerase OS=Saccharomyces cerevisiae (strain ATCC 204508 / S288c) GN=ERG2 PE=1 SV=1	24.88	0	0	0	0	0	0	1	1	NF	NF	NF	26000	26000
P38226|CST26_YEAST	CST26	Uncharacterized acyltransferase CST26 OS=Saccharomyces cerevisiae (strain ATCC 204508 / S288c) GN=CST26 PE=1 SV=1	45.49	0	0	0	0	0	0	1	1	NF	NF	NF	30000	30000
P38286|MKAR_YEAST	IFA38	Very-long-chain 3-oxoacyl-CoA reductase OS=Saccharomyces cerevisiae (strain ATCC 204508 / S288c) GN=IFA38 PE=1 SV=1	38.68	0	0	0	0	0	0	1	1	NF	NF	NF	80000	80000
Q03649|YM60_YEAST	YMR210W	Putative esterase YMR210W OS=Saccharomyces cerevisiae (strain ATCC 204508 / S288c) GN=YMR210W PE=1 SV=1	51.41	0	0	1	1	0	0	0	0	NF	36000	NF	NF	36000
Q12129|NMD4_YEAST	NMD4	Nonsense-mediated decay protein 4 OS=Saccharomyces cerevisiae (strain ATCC 204508 / S288c) GN=NMD4 PE=1 SV=1	25.27	0	0	0	0	0	0	1	1	NF	NF	NF	10000	10000
P54114|ALDH3_YEAST	ALD3	Aldehyde dehydrogenase [NAD(P)+] 2 OS=Saccharomyces cerevisiae (strain ATCC 204508 / S288c) GN=ALD3 PE=1 SV=1	55.35	0	0	0	0	0	0	1	1	NF	NF	NF	23000	23000
P40850|MKT1_YEAST	MKT1	Protein MKT1 OS=Saccharomyces cerevisiae (strain ATCC 204508 / S288c) GN=MKT1 PE=1 SV=2	94.44	0	0	1	1	0	0	0	0	NF	14000	NF	NF	14000
P40318|DOA10_YEAST	SSM4	ERAD-associated E3 ubiquitin-protein ligase DOA10 OS=Saccharomyces cerevisiae (strain ATCC 204508 / S288c) GN=SSM4 PE=1 SV=1	151.36	0	0	1	1	0	0	0	0	NF	92000	NF	NF	92000
P27809|KRE2_YEAST	KRE2	Glycolipid 2-alpha-mannosyltransferase OS=Saccharomyces cerevisiae (strain ATCC 204508 / S288c) GN=KRE2 PE=1 SV=1	51.35	0	0	0	0	1	1	0	0	NF	NF	7100	NF	7100
P05374|CHO2_YEAST	CHO2	Phosphatidylethanolamine N-methyltransferase OS=Saccharomyces cerevisiae (strain ATCC 204508 / S288c) GN=CHO2 PE=1 SV=1	101.14	0	0	1	1	0	0	0	0	NF	21000	NF	NF	21000
Q12697|YPK9_YEAST	YPK9	Vacuolar cation-transporting ATPase YPK9 OS=Saccharomyces cerevisiae (strain ATCC 204508 / S288c) GN=YPK9 PE=1 SV=1	166.64	0	0	1	1	0	0	0	0	NF	63000	NF	NF	63000
P32351|IMPX_YEAST	IMP2'	Sugar utilization regulatory protein IMP2 OS=Saccharomyces cerevisiae (strain ATCC 204508 / S288c) GN=IMP2' PE=1 SV=2	39.05	0	0	1	1	0	0	0	0	NF	40000	NF	NF	40000
P25618|CWH43_YEAST	CWH43	Protein CWH43 OS=Saccharomyces cerevisiae (strain ATCC 204508 / S288c) GN=CWH43 PE=1 SV=2	107.81	0	0	1	1	0	0	0	0	NF	52000	NF	NF	52000
P40557|EPS1_YEAST	EPS1	ER-retained PMA1-suppressing protein 1 OS=Saccharomyces cerevisiae (strain ATCC 204508 / S288c) GN=EPS1 PE=1 SV=1	81.17	0	0	1	1	0	0	0	0	NF	8500	NF	NF	8500
P33332|SEC3_YEAST	SEC3	Exocyst complex component SEC3 OS=Saccharomyces cerevisiae (strain ATCC 204508 / S288c) GN=SEC3 PE=1 SV=1	154.6	0	0	1	1	0	0	0	0	NF	9600	NF	NF	9600
P40457|MLP2_YEAST	MLP2	Protein MLP2 OS=Saccharomyces cerevisiae (strain ATCC 204508 / S288c) GN=MLP2 PE=1 SV=1	195.02	0	0	1	1	0	0	0	0	NF	13000	NF	NF	13000
P40484|MOB1_YEAST	MOB1	DBF2 kinase activator protein MOB1 OS=Saccharomyces cerevisiae (strain ATCC 204508 / S288c) GN=MOB1 PE=1 SV=2	35.86	0	0	0	0	1	1	0	0	NF	NF	14000	NF	14000
P38626|NCB5R_YEAST	CBR1	NADH-cytochrome b5 reductase 1 OS=Saccharomyces cerevisiae (strain ATCC 204508 / S288c) GN=CBR1 PE=1 SV=2	31.47	0	0	0	0	1	1	0	0	NF	NF	20000	NF	20000
Q12675|ATC4_YEAST	DNF2	Phospholipid-transporting ATPase DNF2 OS=Saccharomyces cerevisiae (strain ATCC 204508 / S288c) GN=DNF2 PE=1 SV=1	182.5	0	0	1	1	0	0	0	0	NF	95000	NF	NF	95000
P27825|CALX_YEAST	CNE1	Calnexin homolog OS=Saccharomyces cerevisiae (strain ATCC 204508 / S288c) GN=CNE1 PE=1 SV=1	56.93	0	0	1	1	0	0	0	0	NF	19000	NF	NF	19000
P17106|CBF1_YEAST	CBF1	Centromere-binding protein 1 OS=Saccharomyces cerevisiae (strain ATCC 204508 / S288c) GN=CBF1 PE=1 SV=2	39.36	0	0	1	1	0	0	0	0	NF	16000	NF	NF	16000
P19880|YAP1_YEAST	YAP1	AP-1-like transcription factor YAP1 OS=Saccharomyces cerevisiae (strain ATCC 204508 / S288c) GN=YAP1 PE=1 SV=2	72.49	0	0	1	1	0	0	0	0	NF	43000	NF	NF	43000
Q08924|WDR6_YEAST	RTT10	Regulator of Ty1 transposition protein 10 OS=Saccharomyces cerevisiae (strain ATCC 204508 / S288c) GN=RTT10 PE=1 SV=1	114.39	0	0	1	1	0	0	0	0	NF	35000	NF	NF	35000
Q02969|PEX25_YEAST	PEX25	Peroxisomal membrane protein PEX25 OS=Saccharomyces cerevisiae (strain ATCC 204508 / S288c) GN=PEX25 PE=1 SV=1	44.88	0	0	1	1	0	0	0	0	NF	22000	NF	NF	22000
Q12490|YB11B_YEAST	TY1B-BL	Transposon Ty1-BL Gag-Pol polyprotein OS=Saccharomyces cerevisiae (strain ATCC 204508 / S288c) GN=TY1B-BL PE=1 SV=1	198.85	0	0	1	1	0	0	0	0	NF	39000	NF	NF	39000
P40030|ERG28_YEAST	ERG28	Ergosterol biosynthetic protein 28 OS=Saccharomyces cerevisiae (strain ATCC 204508 / S288c) GN=ERG28 PE=1 SV=1	17.12	0	0	0	0	0	0	1	1	NF	NF	NF	29000	29000
P40857|HACD_YEAST	PHS1	Very-long-chain (3R)-3-hydroxyacyl-CoA dehydratase PHS1 OS=Saccharomyces cerevisiae (strain ATCC 204508 / S288c) GN=PHS1 PE=1 SV=1	24.49	0	0	0	0	0	0	1	1	NF	NF	NF	69000	69000
A6ZPE5|NOP58_YEAS7	NOP58	Nucleolar protein 58 OS=Saccharomyces cerevisiae (strain YJM789) GN=NOP58 PE=3 SV=1	56.92	0	0	0	0	0	0	1	1	NF	NF	NF	41000	41000
P07277|KIME_YEAST	ERG12	Mevalonate kinase OS=Saccharomyces cerevisiae (strain ATCC 204508 / S288c) GN=ERG12 PE=1 SV=1	48.43	0	0	0	0	1	1	0	0	NF	NF	47000	NF	47000
Q06103|RPN7_YEAST	RPN7	26S proteasome regulatory subunit RPN7 OS=Saccharomyces cerevisiae (strain ATCC 204508 / S288c) GN=RPN7 PE=1 SV=3	48.93	0	0	1	1	0	0	0	0	NF	26000	NF	NF	26000
P38077|ATPG_YEAST	ATP3	ATP synthase subunit gamma, mitochondrial OS=Saccharomyces cerevisiae (strain ATCC 204508 / S288c) GN=ATP3 PE=1 SV=1	34.33	0	0	0	0	0	0	1	1	NF	NF	NF	26000	26000
P32939|YPT7_YEAST	YPT7	GTP-binding protein YPT7 OS=Saccharomyces cerevisiae (strain ATCC 204508 / S288c) GN=YPT7 PE=1 SV=1	23.03	0	0	0	0	1	1	0	0	NF	NF	83000	NF	83000
P39535|PHO90_YEAST	PHO90	Low-affinity phosphate transporter PHO90 OS=Saccharomyces cerevisiae (strain ATCC 204508 / S288c) GN=PHO90 PE=1 SV=1	97.63	0	0	1	1	0	0	0	0	NF	100000	NF	NF	100000
P36017|VPS21_YEAST	VPS21	Vacuolar protein sorting-associated protein 21 OS=Saccharomyces cerevisiae (strain ATCC 204508 / S288c) GN=VPS21 PE=1 SV=1	23.07	0	0	0	0	1	1	0	0	NF	NF	30000	NF	30000
Q12514|NOT5_YEAST	NOT5	General negative regulator of transcription subunit 5 OS=Saccharomyces cerevisiae (strain ATCC 204508 / S288c) GN=NOT5 PE=1 SV=1	65.81	0	0	0	0	1	1	0	0	NF	NF	31000	NF	31000
P53721|RCF2_YEAST	RCF2	Respiratory supercomplex factor 2, mitochondrial OS=Saccharomyces cerevisiae (strain ATCC 204508 / S288c) GN=RCF2 PE=1 SV=1	25.33	0	0	1	1	0	0	0	0	NF	320000	NF	NF	320000
P20485|KICH_YEAST	CKI1	Choline kinase OS=Saccharomyces cerevisiae (strain ATCC 204508 / S288c) GN=CKI1 PE=1 SV=1	66.28	0	0	0	0	0	0	1	1	NF	NF	NF	15000	15000
Q07395|SYO1_YEAST	SYO1	Synchronized import protein 1 OS=Saccharomyces cerevisiae (strain ATCC 204508 / S288c) GN=SYO1 PE=1 SV=1	70.12	0	0	1	1	0	0	0	0	NF	130000	NF	NF	130000
IGHM_MOUSE	Igh-6	Ig mu chain C region secreted form OS=Mus musculus GN=Igh-6 PE=1 SV=2	49.94	0	0	1	1	0	0	0	0	NF	120000	NF	NF	120000
P50108|MNN10_YEAST	MNN10	Probable alpha-1,6-mannosyltransferase MNN10 OS=Saccharomyces cerevisiae (strain ATCC 204508 / S288c) GN=MNN10 PE=1 SV=1	46.72	0	0	0	0	0	0	1	1	NF	NF	NF	26000	26000
P46985|MNN11_YEAST	MNN11	Probable alpha-1,6-mannosyltransferase MNN11 OS=Saccharomyces cerevisiae (strain ATCC 204508 / S288c) GN=MNN11 PE=1 SV=2	47.83	0	0	1	1	0	0	0	0	NF	47000	NF	NF	47000
P33767|OSTB_YEAST	WBP1	Dolichyl-diphosphooligosaccharide--protein glycosyltransferase subunit WBP1 OS=Saccharomyces cerevisiae (strain ATCC 204508 / S288c) GN=WBP1 PE=1 SV=1	49.36	0	0	0	0	0	0	1	1	NF	NF	NF	19000	19000
P15807|MET8_YEAST	MET8	Siroheme biosynthesis protein MET8 OS=Saccharomyces cerevisiae (strain ATCC 204508 / S288c) GN=MET8 PE=1 SV=1	31.9	0	0	0	0	1	1	0	0	NF	NF	10000	NF	10000
A6ZUK8|YPP1_YEAS7	YPP1	Cargo-transport protein YPP1 OS=Saccharomyces cerevisiae (strain YJM789) GN=YPP1 PE=3 SV=1	95.28	0	0	1	1	0	0	0	0	NF	29000	NF	NF	29000
P02829|HSP82_YEAST	HSP82	ATP-dependent molecular chaperone HSP82 OS=Saccharomyces cerevisiae (strain ATCC 204508 / S288c) GN=HSP82 PE=1 SV=1	81.36	0	0	0	0	1	1	0	0	NF	NF	52000	NF	52000
P41277|GPP1_YEAST	GPP1	Glycerol-1-phosphate phosphohydrolase 1 OS=Saccharomyces cerevisiae (strain ATCC 204508 / S288c) GN=GPP1 PE=1 SV=3	27.93	0	0	0	0	1	1	0	0	NF	NF	25000	NF	25000
Q06497|ANT1_YEAST	ANT1	Peroxisomal adenine nucleotide transporter 1 OS=Saccharomyces cerevisiae (strain ATCC 204508 / S288c) GN=ANT1 PE=1 SV=1	36.34	0	0	1	1	0	0	0	0	NF	12000	NF	NF	12000
P38085|TAT1_YEAST	TAT1	Valine/tyrosine/tryptophan amino-acid permease 1 OS=Saccharomyces cerevisiae (strain ATCC 204508 / S288c) GN=TAT1 PE=1 SV=1	68.71	0	0	0	0	0	0	1	1	NF	NF	NF	35000	35000
P43556|RGD2_YEAST	RGD2	Rho-GTPase-activating protein RGD2 OS=Saccharomyces cerevisiae (strain ATCC 204508 / S288c) GN=RGD2 PE=1 SV=1	82.16	0	0	0	0	0	0	1	1	NF	NF	NF	11000	11000
P33311|MDL2_YEAST	MDL2	ATP-dependent permease MDL2, mitochondrial OS=Saccharomyces cerevisiae (strain ATCC 204508 / S288c) GN=MDL2 PE=1 SV=3	85.08	0	0	0	0	0	0	1	1	NF	NF	NF	12000	12000
Q06708|VAC14_YEAST	VAC14	Vacuole morphology and inheritance protein 14 OS=Saccharomyces cerevisiae (strain ATCC 204508 / S288c) GN=VAC14 PE=1 SV=1	99.71	0	0	0	0	0	0	1	1	NF	NF	NF	23000	23000
Q03419|IZH1_YEAST	IZH1	ADIPOR-like receptor IZH1 OS=Saccharomyces cerevisiae (strain ATCC 204508 / S288c) GN=IZH1 PE=1 SV=1	36.47	0	0	1	1	0	0	0	0	NF	37000	NF	NF	37000
P47112|CDT1_YEAST	TAH11	Cell division cycle protein CDT1 OS=Saccharomyces cerevisiae (strain ATCC 204508 / S288c) GN=TAH11 PE=1 SV=1	68.36	0	0	0	0	0	0	1	1	NF	NF	NF	39000	39000
P08638|LEUR_YEAST	LEU3	Regulatory protein LEU3 OS=Saccharomyces cerevisiae (strain ATCC 204508 / S288c) GN=LEU3 PE=1 SV=1	100.09	0	0	1	1	0	0	0	0	NF	18000	NF	NF	18000
Q08285|RRP40_YEAST	RRP40	Exosome complex component RRP40 OS=Saccharomyces cerevisiae (strain ATCC 204508 / S288c) GN=RRP40 PE=1 SV=2	26.54	0	0	0	0	1	1	0	0	NF	NF	32000	NF	32000
P38235|YBQ3_YEAST	YBR053C	Uncharacterized protein YBR053C OS=Saccharomyces cerevisiae (strain ATCC 204508 / S288c) GN=YBR053C PE=1 SV=1	40.27	0	0	0	0	1	1	0	0	NF	NF	16000	NF	16000
P27680|COQ3_YEAST	COQ3	Ubiquinone biosynthesis O-methyltransferase, mitochondrial OS=Saccharomyces cerevisiae (strain ATCC 204508 / S288c) GN=COQ3 PE=1 SV=2	36.31	0	0	0	0	1	1	0	0	NF	NF	41000	NF	41000
P33309|DOM34_YEAST	DOM34	Protein DOM34 OS=Saccharomyces cerevisiae (strain ATCC 204508 / S288c) GN=DOM34 PE=1 SV=2	44.03	0	0	0	0	1	1	0	0	NF	NF	14000	NF	14000
Q03362|YD476_YEAST	YDR476C	Uncharacterized protein YDR476C OS=Saccharomyces cerevisiae (strain ATCC 204508 / S288c) GN=YDR476C PE=1 SV=1	25.25	0	0	1	1	0	0	0	0	NF	56000	NF	NF	56000
P43570|GYP8_YEAST	GYP8	GTPase-activating protein GYP8 OS=Saccharomyces cerevisiae (strain ATCC 204508 / S288c) GN=GYP8 PE=1 SV=1	57.58	0	0	0	0	0	0	1	1	NF	NF	NF	10000	10000
P40501|AVT7_YEAST	AVT7	Vacuolar amino acid transporter 7 OS=Saccharomyces cerevisiae (strain ATCC 204508 / S288c) GN=AVT7 PE=1 SV=1	53.7	0	0	1	1	0	0	0	0	NF	53000	NF	NF	53000
P53731|ARPC2_YEAST	ARC35	Actin-related protein 2/3 complex subunit 2 OS=Saccharomyces cerevisiae (strain ATCC 204508 / S288c) GN=ARC35 PE=1 SV=1	39.54	0	0	0	0	1	1	0	0	NF	NF	26000	NF	26000
P32465|HXT1_YEAST	HXT1	Low-affinity glucose transporter HXT1 OS=Saccharomyces cerevisiae (strain ATCC 204508 / S288c) GN=HXT1 PE=1 SV=1	63.22	0	0	0	0	0	0	1	1	NF	NF	NF	10000	10000
Q06336|GGA1_YEAST	GGA1	ADP-ribosylation factor-binding protein GGA1 OS=Saccharomyces cerevisiae (strain ATCC 204508 / S288c) GN=GGA1 PE=1 SV=1	62.28	0	0	0	0	0	0	1	1	NF	NF	NF	28000	28000
P09440|C1TM_YEAST	MIS1	C-1-tetrahydrofolate synthase, mitochondrial OS=Saccharomyces cerevisiae (strain ATCC 204508 / S288c) GN=MIS1 PE=1 SV=1	106.15	0	0	0	0	1	1	0	0	NF	NF	25000	NF	25000
Q08723|RPN8_YEAST	RPN8	26S proteasome regulatory subunit RPN8 OS=Saccharomyces cerevisiae (strain ATCC 204508 / S288c) GN=RPN8 PE=1 SV=3	38.29	0	0	0	0	1	1	0	0	NF	NF	32000	NF	32000
P40987|CIN1_YEAST	CIN1	Chromosome instability protein 1 OS=Saccharomyces cerevisiae (strain ATCC 204508 / S288c) GN=CIN1 PE=1 SV=1	116.57	0	0	0	0	0	0	1	1	NF	NF	NF	40000	40000
A7A0M4|IRC19_YEAS7	IRC19	Increased recombination centers protein 19 OS=Saccharomyces cerevisiae (strain YJM789) GN=IRC19 PE=3 SV=1	27.37	0	0	1	1	0	0	0	0	NF	65000	NF	NF	65000
P38875|GPI16_YEAST	GPI16	GPI transamidase component GPI16 OS=Saccharomyces cerevisiae (strain ATCC 204508 / S288c) GN=GPI16 PE=1 SV=2	68.73	0	0	0	0	1	1	0	0	NF	NF	31000	NF	31000
P53898|NSG2_YEAST	NSG2	Protein NSG2 OS=Saccharomyces cerevisiae (strain ATCC 204508 / S288c) GN=NSG2 PE=1 SV=1	33.65	0	0	1	1	0	0	0	0	NF	39000	NF	NF	39000
Q04120|TSA2_YEAST	TSA2	Peroxiredoxin TSA2 OS=Saccharomyces cerevisiae (strain ATCC 204508 / S288c) GN=TSA2 PE=1 SV=3	21.6	0	0	0	0	0	0	1	1	NF	NF	NF	71000	71000
Q03690|CLU_YEAST	CLU1	Clustered mitochondria protein 1 OS=Saccharomyces cerevisiae (strain ATCC 204508 / S288c) GN=CLU1 PE=1 SV=1	145.08	0	0	0	0	1	1	0	0	NF	NF	22000	NF	22000
P36149|BET3_YEAST	BET3	Trafficking protein particle complex subunit BET3 OS=Saccharomyces cerevisiae (strain ATCC 204508 / S288c) GN=BET3 PE=1 SV=1	22.12	0	0	0	0	1	1	0	0	NF	NF	19000	NF	19000
P25628|ARE1_YEAST	ARE1	Sterol O-acyltransferase 1 OS=Saccharomyces cerevisiae (strain ATCC 204508 / S288c) GN=ARE1 PE=1 SV=1	71.57	0	0	0	0	1	1	0	0	NF	NF	52000	NF	52000
Q12462|PEX11_YEAST	PEX11	Peroxisomal membrane protein PMP27 OS=Saccharomyces cerevisiae (strain ATCC 204508 / S288c) GN=PEX11 PE=1 SV=2	26.86	0	0	0	0	0	0	1	1	NF	NF	NF	16000	16000
P40086|COX15_YEAST	COX15	Cytochrome c oxidase assembly protein COX15 OS=Saccharomyces cerevisiae (strain ATCC 204508 / S288c) GN=COX15 PE=3 SV=1	54.62	0	0	0	0	0	0	1	1	NF	NF	NF	25000	25000
P08524|FPPS_YEAST	ERG20	Farnesyl pyrophosphate synthase OS=Saccharomyces cerevisiae (strain ATCC 204508 / S288c) GN=ERG20 PE=1 SV=2	40.46	0	0	0	0	0	0	1	1	NF	NF	NF	33000	33000
P25343|RV161_YEAST	RVS161	Reduced viability upon starvation protein 161 OS=Saccharomyces cerevisiae (strain ATCC 204508 / S288c) GN=RVS161 PE=1 SV=1	30.23	0	0	0	0	0	0	1	1	NF	NF	NF	31000	31000
P32589|HSP7F_YEAST	SSE1	Heat shock protein homolog SSE1 OS=Saccharomyces cerevisiae (strain ATCC 204508 / S288c) GN=SSE1 PE=1 SV=4	77.32	0	0	0	0	1	1	0	0	NF	NF	30000	NF	30000
Q06511|RRP15_YEAST	RRP15	Ribosomal RNA-processing protein 15 OS=Saccharomyces cerevisiae (strain ATCC 204508 / S288c) GN=RRP15 PE=1 SV=1	28.2	0	0	0	0	0	0	1	1	NF	NF	NF	33000	33000
Q04408|YD514_YEAST	YDR514C	Uncharacterized protein YDR514C OS=Saccharomyces cerevisiae (strain ATCC 204508 / S288c) GN=YDR514C PE=1 SV=1	55.45	0	0	1	1	0	0	0	0	NF	16000	NF	NF	16000
P33895|NUF2_YEAST	NUF2	Kinetochore protein NUF2 OS=Saccharomyces cerevisiae (strain ATCC 204508 / S288c) GN=NUF2 PE=1 SV=1	52.94	0	0	1	1	0	0	0	0	NF	55000	NF	NF	55000
P36168|ESL2_YEAST	ESL2	EST/SMG-like protein 1 OS=Saccharomyces cerevisiae (strain ATCC 204508 / S288c) GN=ESL2 PE=1 SV=1	137.41	0	0	1	1	0	0	0	0	NF	18000	NF	NF	18000
P47061|VPS53_YEAST	VPS53	Vacuolar protein sorting-associated protein 53 OS=Saccharomyces cerevisiae (strain ATCC 204508 / S288c) GN=VPS53 PE=1 SV=1	95.39	0	0	1	1	0	0	0	0	NF	13000	NF	NF	13000
Q07896|NOC3_YEAST	NOC3	Nucleolar complex-associated protein 3 OS=Saccharomyces cerevisiae (strain ATCC 204508 / S288c) GN=NOC3 PE=1 SV=1	75.53	0	0	0	0	0	0	1	1	NF	NF	NF	9700	9700
A6ZVM6|NCB5R_YEAS7	CBR1	NADH-cytochrome b5 reductase 1 OS=Saccharomyces cerevisiae (strain YJM789) GN=CBR1 PE=3 SV=2	31.4	0	0	1	1	0	0	0	0	NF	79000	NF	NF	79000
P00931|TRP_YEAST	TRP5	Tryptophan synthase OS=Saccharomyces cerevisiae (strain ATCC 204508 / S288c) GN=TRP5 PE=1 SV=1	76.58	0	0	0	0	0	0	1	1	NF	NF	NF	28000	28000
Q12144|PER33_YEAST	PER33	Pore and endoplasmic reticulum protein of 33 kDa OS=Saccharomyces cerevisiae (strain ATCC 204508 / S288c) GN=PER33 PE=1 SV=1	32.62	0	0	1	1	0	0	0	0	NF	290000	NF	NF	290000
P35196|RER2_YEAST	RER2	Dehydrodolichyl diphosphate synthase complex subunit RER2 OS=Saccharomyces cerevisiae (strain ATCC 204508 / S288c) GN=RER2 PE=1 SV=1	32.67	0	0	1	1	0	0	0	0	NF	71000	NF	NF	71000
P38921|PET8_YEAST	PET8	Putative mitochondrial carrier protein PET8 OS=Saccharomyces cerevisiae (strain ATCC 204508 / S288c) GN=PET8 PE=1 SV=1	31.01	0	0	0	0	1	1	0	0	NF	NF	23000	NF	23000
Q08444|NOB1_YEAST	NOB1	20S-pre-rRNA D-site endonuclease NOB1 OS=Saccharomyces cerevisiae (strain ATCC 204508 / S288c) GN=NOB1 PE=1 SV=1	51.71	0	0	0	0	1	1	0	0	NF	NF	8700	NF	8700
Q03940|RUVB1_YEAST	RVB1	RuvB-like protein 1 OS=Saccharomyces cerevisiae (strain ATCC 204508 / S288c) GN=RVB1 PE=1 SV=1	50.42	0	0	0	0	0	0	1	1	NF	NF	NF	56000	56000
P18900|COQ1_YEAST	COQ1	Hexaprenyl pyrophosphate synthase, mitochondrial OS=Saccharomyces cerevisiae (strain ATCC 204508 / S288c) GN=COQ1 PE=1 SV=1	52.53	0	0	0	0	0	0	1	1	NF	NF	NF	16000	16000
P53686|HST2_YEAST	HST2	NAD-dependent protein deacetylase HST2 OS=Saccharomyces cerevisiae (strain ATCC 204508 / S288c) GN=HST2 PE=1 SV=1	39.95	0	0	0	0	0	0	1	1	NF	NF	NF	15000	15000
P41833|IME4_YEAST	IME4	N6-adenosine-methyltransferase IME4 OS=Saccharomyces cerevisiae (strain ATCC 204508 / S288c) GN=IME4 PE=1 SV=1	69.35	0	0	0	0	0	0	1	1	NF	NF	NF	17000	17000
Q12466|TCB1_YEAST	TCB1	Tricalbin-1 OS=Saccharomyces cerevisiae (strain ATCC 204508 / S288c) GN=TCB1 PE=1 SV=1	133.49	0	0	1	1	0	0	0	0	NF	38000	NF	NF	38000
P38011|GBLP_YEAST	ASC1	Guanine nucleotide-binding protein subunit beta-like protein OS=Saccharomyces cerevisiae (strain ATCC 204508 / S288c) GN=ASC1 PE=1 SV=4	34.78	0	0	0	0	0	0	1	1	NF	NF	NF	1700000	1700000
P38797|PP2C7_YEAST	PTC7	Protein phosphatase 2C homolog 7, mitochondrial OS=Saccharomyces cerevisiae (strain ATCC 204508 / S288c) GN=PTC7 PE=1 SV=2	37.76	0	0	0	0	0	0	1	1	NF	NF	NF	240000	240000
Q06639|RSC3_YEAST	RSC3	Chromatin structure-remodeling complex protein RSC3 OS=Saccharomyces cerevisiae (strain ATCC 204508 / S288c) GN=RSC3 PE=1 SV=1	101.66	0	0	1	1	0	0	0	0	NF	61000	NF	NF	61000
Q02651|SMA1_YEAST	SMA1	Spore membrane assembly protein 1 OS=Saccharomyces cerevisiae (strain ATCC 204508 / S288c) GN=SMA1 PE=4 SV=1	28.38	0	0	0	0	1	1	0	0	NF	NF	41000	NF	41000
P15992|HSP26_YEAST	HSP26	Heat shock protein 26 OS=Saccharomyces cerevisiae (strain ATCC 204508 / S288c) GN=HSP26 PE=1 SV=3	23.87	0	0	0	0	0	0	1	1	NF	NF	NF	14000	14000
P15303|SEC23_YEAST	SEC23	Protein transport protein SEC23 OS=Saccharomyces cerevisiae (strain ATCC 204508 / S288c) GN=SEC23 PE=1 SV=1	85.33	0	0	0	0	0	0	1	1	NF	NF	NF	24000	24000
P41895|T2FA_YEAST	TFG1	Transcription initiation factor IIF subunit alpha OS=Saccharomyces cerevisiae (strain ATCC 204508 / S288c) GN=TFG1 PE=1 SV=2	82.14	0	0	0	0	1	1	0	0	NF	NF	53000	NF	53000
P14737|RAD9_YEAST	RAD9	DNA repair protein RAD9 OS=Saccharomyces cerevisiae (strain ATCC 204508 / S288c) GN=RAD9 PE=1 SV=2	148.31	0	0	0	0	1	1	0	0	NF	NF	49000	NF	49000
P49017|COQ5_YEAST	COQ5	2-methoxy-6-polyprenyl-1,4-benzoquinol methylase, mitochondrial OS=Saccharomyces cerevisiae (strain ATCC 204508 / S288c) GN=COQ5 PE=1 SV=1	34.66	0	0	0	0	1	1	0	0	NF	NF	6800000	NF	6800000
A6ZXU0|DBP10_YEAS7	DBP10	ATP-dependent RNA helicase DBP10 OS=Saccharomyces cerevisiae (strain YJM789) GN=DBP10 PE=3 SV=1	112.89	0	0	0	0	0	0	1	1	NF	NF	NF	50000	50000
E7Q828|E7Q828_YEASB	FOSTERSB_3787	Mrpl24p OS=Saccharomyces cerevisiae (strain FostersB) GN=FOSTERSB_3787 PE=4 SV=1	22.86	0	0	0	0	0	0	1	1	NF	NF	NF	220000	220000
P04912|H2A2_YEAST	HTA2	Histone H2A.2 OS=Saccharomyces cerevisiae (strain ATCC 204508 / S288c) GN=HTA2 PE=1 SV=2	13.98	0	0	0	0	0	0	1	1	NF	NF	NF	47000	47000
Q04792|DCE_YEAST	GAD1	Glutamate decarboxylase OS=Saccharomyces cerevisiae (strain ATCC 204508 / S288c) GN=GAD1 PE=1 SV=1	65.95	0	0	0	0	0	0	1	1	NF	NF	NF	22000	22000
